# Supplementary material for: Proteomics of Stored Red Blood Cell Membrane and Storage-Induced Microvesicles Reveals the Association of Flotillin-2 With Band 3 Complexes
Source: Front Physiol. 2018 May 4;9:421. doi: 10.3389/fphys.2018.00421 (PMC5945891; doi:10.3389/fphys.2018.00421)
Supplement: TABLE S1 — Proteomic data. Effect of storage. [file Table_1.XLSX]

## Sheet: short-stored_total-mb-prot
Row	OK	Accession	Protein	MW [kDa]	pI	#Alt. Proteins	Scores	#Peptides	SC [%]	RMS90 [ppm]	Rank
1	true	CO7A1_HUMAN	Collagen alpha-1(VII) chain OS=Homo sapiens GN=COL7A1 PE=1 SV=2	295.0	5.9	1	41.0 (M:41.0)	1	0.3	98.11	43
2	true	SPTA1_HUMAN	Spectrin alpha chain, erythrocyte OS=Homo sapiens GN=SPTA1 PE=1 SV=5	279.8	4.8	1	6974.7 (M:6974.7)	134	64.6	95.52	1
3	true	SPTB1_HUMAN	Spectrin beta chain, erythrocyte OS=Homo sapiens GN=SPTB PE=1 SV=5	246.3	5.0	5	6495.9 (M:6495.9)	126	61.8	81.82	2
4	true	AKD1_HUMAN	Adenylate kinase domain-containing protein 1 OS=Homo sapiens GN=AKD1 PE=1 SV=2	221.3	4.8	1	79.3 (M:79.3)	2	0.7	596.52	34
5	true	ANK1_HUMAN	Ankyrin-1 OS=Homo sapiens GN=ANK1 PE=1 SV=3	206.1	5.6	3	3250.2 (M:3250.2)	60	44.0	279.33	3
6	true	B3AT_HUMAN	Band 3 anion transport protein OS=Homo sapiens GN=SLC4A1 PE=1 SV=3	101.7	4.9	1	2162.5 (M:2162.5)	35	41.4	154.00	4
7	true	41_HUMAN	Protein 4.1 OS=Homo sapiens GN=EPB41 PE=1 SV=4	97.0	5.3	3	1329.1 (M:1329.1)	25	39.8	102.39	5
8	true	ADDA_HUMAN	Alpha-adducin OS=Homo sapiens GN=ADD1 PE=1 SV=2	80.9	5.5	1	124.8 (M:124.8)	3	8.5	89.58	28
9	true	ADDB_HUMAN	Beta-adducin OS=Homo sapiens GN=ADD2 PE=1 SV=3	80.8	5.6	1	142.5 (M:142.5)	5	8.3	83.19	26
10	true	EPB42_HUMAN	Erythrocyte membrane protein band 4.2 OS=Homo sapiens GN=EPB42 PE=1 SV=3	77.0	9.3	1	788.2 (M:788.2)	20	31.5	175.73	8
11	true	ALBU_HUMAN	Serum albumin OS=Homo sapiens GN=ALB PE=1 SV=2	69.3	5.9	1	376.2 (M:376.2)	7	17.6	97.13	16
12	true	ARHG9_HUMAN	Rho guanine nucleotide exchange factor 9 OS=Homo sapiens GN=ARHGEF9 PE=1 SV=3	60.9	5.4	3	76.9 (M:76.9)	1	5.4	138.18	37
13	true	PUR8_HUMAN	Adenylosuccinate lyase OS=Homo sapiens GN=ADSL PE=1 SV=2	54.9	6.8	1	81.7 (M:81.7)	3	6.0	81.05	32
14	true	GTR1_HUMAN	Solute carrier family 2, facilitated glucose transporter member 1 OS=Homo sapiens GN=SLC2A1 PE=1 SV=2	54.0	9.6	3	310.1 (M:310.1)	6	10.0	86.61	18
15	true	EM55_HUMAN	55 kDa erythrocyte membrane protein OS=Homo sapiens GN=MPP1 PE=1 SV=2	52.3	7.1	1	339.6 (M:339.6)	5	16.7	73.69	17
16	true	FLOT1_HUMAN	Flotillin-1 OS=Homo sapiens GN=FLOT1 PE=1 SV=3	47.3	7.8	1	303.6 (M:303.6)	7	24.6	84.04	19
17	true	FLOT2_HUMAN	Flotillin-2 OS=Homo sapiens GN=FLOT2 PE=1 SV=2	47.0	5.0	1	224.5 (M:224.5)	7	19.6	75.20	23
18	true	PI42A_HUMAN	Phosphatidylinositol-5-phosphate 4-kinase type-2 alpha OS=Homo sapiens GN=PIP4K2A PE=1 SV=2	46.2	6.5	2	40.4 (M:40.4)	1	2.2	66.06	44
19	true	DEMA_HUMAN	Dematin OS=Homo sapiens GN=EPB49 PE=1 SV=3	45.5	9.5	1	245.8 (M:245.8)	8	20.2	85.52	22
20	true	RHD_HUMAN	Blood group Rh(D) polypeptide OS=Homo sapiens GN=RHD PE=1 SV=3	45.2	9.4	2	115.5 (M:115.5)	2	4.1	82.50	29
21	true	GNA12_HUMAN	Guanine nucleotide-binding protein subunit alpha-12 OS=Homo sapiens GN=GNA12 PE=1 SV=4	44.3	10.4	2	52.2 (M:52.2)	1	5.2	132.41	42
22	true	RHAG_HUMAN	Ammonium transporter Rh type A OS=Homo sapiens GN=RHAG PE=1 SV=2	44.2	6.4	1	62.2 (M:62.2)	1	3.7	114.17	39
23	true	ACTB_HUMAN	Actin, cytoplasmic 1 OS=Homo sapiens GN=ACTB PE=1 SV=1	41.7	5.2	12	704.1 (M:704.1)	15	47.2	94.12	11
24	true	TMOD1_HUMAN	Tropomodulin-1 OS=Homo sapiens GN=TMOD1 PE=1 SV=1	40.5	4.9	1	125.5 (M:125.5)	3	10.9	76.68	27
25	true	ALDOA_HUMAN	Fructose-bisphosphate aldolase A OS=Homo sapiens GN=ALDOA PE=1 SV=2	39.4	9.2	1	286.7 (M:286.7)	7	22.3	78.19	20
26	true	G3P_HUMAN	Glyceraldehyde-3-phosphate dehydrogenase OS=Homo sapiens GN=GAPDH PE=1 SV=3	36.0	9.3	2	730.4 (M:730.4)	13	56.4	162.41	9
27	true	CD47_HUMAN	Leukocyte surface antigen CD47 OS=Homo sapiens GN=CD47 PE=1 SV=1	35.2	7.6	1	60.3 (M:60.3)	1	5.9	107.58	40
28	true	TPM3_HUMAN	Tropomyosin alpha-3 chain OS=Homo sapiens GN=TPM3 PE=1 SV=1	32.8	4.5	4	78.9 (M:78.9)	2	7.4	128.68	35
29	true	STOM_HUMAN	Erythrocyte band 7 integral membrane protein OS=Homo sapiens GN=STOM PE=1 SV=3	31.7	8.9	1	592.5 (M:592.5)	11	45.5	66.20	13
30	true	PRDX2_HUMAN	Peroxiredoxin-2 OS=Homo sapiens GN=PRDX2 PE=1 SV=5	21.9	5.6	1	220.4 (M:220.4)	6	35.9	99.35	24
31	true	RAP1B_HUMAN	Ras-related protein Rap-1b OS=Homo sapiens GN=RAP1B PE=1 SV=1	20.8	5.5	2	80.0 (M:80.0)	2	15.2	620.04	33
32	true	RAP2B_HUMAN	Ras-related protein Rap-2b OS=Homo sapiens GN=RAP2B PE=1 SV=1	20.5	4.6	1	78.4 (M:78.4)	1	15.3	88.55	36
33	true	GLPA_HUMAN	Glycophorin-A OS=Homo sapiens GN=GYPA PE=1 SV=2	16.3	5.2	1	114.3 (M:114.3)	2	20.7	54.31	30
34	true	HBD_HUMAN	Hemoglobin subunit delta OS=Homo sapiens GN=HBD PE=1 SV=2	16.0	9.1	1	709.9 (M:709.9)	12	83.7	50.67	10
35	true	HBB_HUMAN	Hemoglobin subunit beta OS=Homo sapiens GN=HBB PE=1 SV=2	16.0	6.9	4	810.7 (M:810.7)	13	84.4	59.38	7
36	true	HBA_HUMAN	Hemoglobin subunit alpha OS=Homo sapiens GN=HBA1 PE=1 SV=2	15.2	9.4	1	436.9 (M:436.9)	9	71.1	92.64	15
37	true	CD59_HUMAN	CD59 glycoprotein OS=Homo sapiens GN=CD59 PE=1 SV=1	14.2	6.1	1	88.9 (M:88.9)	2	15.6	102.95	31
38	true	GLPC_HUMAN	Glycophorin-C OS=Homo sapiens GN=GYPC PE=1 SV=1	13.8	4.5	1	67.9 (M:67.9)	1	20.3	72.03	38

## Sheet: long-stored_total-mb-prot
Row	OK	Accession	Protein	MW [kDa]	pI	#Alt. Proteins	Scores	#Peptides	SC [%]	RMS90 [ppm]	Rank
1	true	SPTA1_HUMAN	Spectrin alpha chain, erythrocyte OS=Homo sapiens GN=SPTA1 PE=1 SV=5	279.8	4.8	3	7707.1 (M:7707.1)	148	65.9	123.09	1
2	true	SPTB1_HUMAN	Spectrin beta chain, erythrocyte OS=Homo sapiens GN=SPTB PE=1 SV=5	246.3	5.0	6	7164.6 (M:7164.6)	131	67.9	114.14	2
3	true	AKD1_HUMAN	Adenylate kinase domain-containing protein 1 OS=Homo sapiens GN=AKD1 PE=1 SV=2	221.3	4.8	1	65.0 (M:65.0)	1	0.4	87.68	41
4	true	ANK1_HUMAN	Ankyrin-1 OS=Homo sapiens GN=ANK1 PE=1 SV=3	206.1	5.6	4	3714.3 (M:3714.3)	68	45.5	106.22	3
5	true	NMD3A_HUMAN	Glutamate [NMDA] receptor subunit 3A OS=Homo sapiens GN=GRIN3A PE=1 SV=2	125.4	8.0	1	68.2 (M:68.2)	2	1.1	81.12	40
6	true	ACLY_HUMAN	ATP-citrate synthase OS=Homo sapiens GN=ACLY PE=1 SV=3	120.8	7.1	1	126.3 (M:126.3)	3	4.9	96.69	31
7	true	B3AT_HUMAN	Band 3 anion transport protein OS=Homo sapiens GN=SLC4A1 PE=1 SV=3	101.7	4.9	1	2198.6 (M:2198.6)	34	41.4	90.70	4
8	true	41_HUMAN	Protein 4.1 OS=Homo sapiens GN=EPB41 PE=1 SV=4	97.0	5.3	3	1400.6 (M:1400.6)	26	37.5	83.79	5
9	true	ADDA_HUMAN	Alpha-adducin OS=Homo sapiens GN=ADD1 PE=1 SV=2	80.9	5.5	1	144.7 (M:144.7)	4	8.5	101.05	29
10	true	ADDB_HUMAN	Beta-adducin OS=Homo sapiens GN=ADD2 PE=1 SV=3	80.8	5.6	1	173.1 (M:173.1)	4	8.3	85.17	25
11	true	EPB42_HUMAN	Erythrocyte membrane protein band 4.2 OS=Homo sapiens GN=EPB42 PE=1 SV=3	77.0	9.3	1	955.8 (M:955.8)	18	38.2	230.92	6
12	true	SPT13_HUMAN	Spermatogenesis-associated protein 13 OS=Homo sapiens GN=SPATA13 PE=1 SV=1	74.8	7.2	3	81.7 (M:81.7)	1	3.7	147.19	36
13	true	ALBU_HUMAN	Serum albumin OS=Homo sapiens GN=ALB PE=1 SV=2	69.3	5.9	1	375.7 (M:375.7)	7	20.9	94.95	20
14	true	PUR8_HUMAN	Adenylosuccinate lyase OS=Homo sapiens GN=ADSL PE=1 SV=2	54.9	6.8	1	98.5 (M:98.5)	3	6.0	117.92	34
15	true	TAB1_HUMAN	TGF-beta-activated kinase 1 and MAP3K7-binding protein 1 OS=Homo sapiens GN=TAB1 PE=1 SV=1	54.6	5.2	1	40.7 (M:40.7)	1	2.4	135.79	46
16	true	GTR1_HUMAN	Solute carrier family 2, facilitated glucose transporter member 1 OS=Homo sapiens GN=SLC2A1 PE=1 SV=2	54.0	9.6	3	348.2 (M:348.2)	6	13.4	110.68	21
17	true	EM55_HUMAN	55 kDa erythrocyte membrane protein OS=Homo sapiens GN=MPP1 PE=1 SV=2	52.3	7.1	1	473.8 (M:473.8)	7	20.6	82.39	15
18	true	FLOT1_HUMAN	Flotillin-1 OS=Homo sapiens GN=FLOT1 PE=1 SV=3	47.3	7.8	1	500.0 (M:500.0)	10	36.5	95.57	13
19	true	FLOT2_HUMAN	Flotillin-2 OS=Homo sapiens GN=FLOT2 PE=1 SV=2	47.0	5.0	1	402.5 (M:402.5)	9	30.6	85.60	18
20	true	DEMA_HUMAN	Dematin OS=Homo sapiens GN=EPB49 PE=1 SV=3	45.5	9.5	1	146.7 (M:146.7)	2	12.1	94.29	28
21	true	RHD_HUMAN	Blood group Rh(D) polypeptide OS=Homo sapiens GN=RHD PE=1 SV=3	45.2	9.4	2	106.5 (M:106.5)	2	4.1	90.38	32
22	true	RHAG_HUMAN	Ammonium transporter Rh type A OS=Homo sapiens GN=RHAG PE=1 SV=2	44.2	6.4	1	44.4 (M:44.4)	1	1.5	134.10	45
23	true	ACTB_HUMAN	Actin, cytoplasmic 1 OS=Homo sapiens GN=ACTB PE=1 SV=1	41.7	5.2	12	823.2 (M:823.2)	17	50.1	92.36	8
24	true	TMOD1_HUMAN	Tropomodulin-1 OS=Homo sapiens GN=TMOD1 PE=1 SV=1	40.5	4.9	1	195.3 (M:195.3)	4	16.2	102.17	23
25	true	ALDOA_HUMAN	Fructose-bisphosphate aldolase A OS=Homo sapiens GN=ALDOA PE=1 SV=2	39.4	9.2	1	427.8 (M:427.8)	10	38.2	94.42	17
26	true	G3P_HUMAN	Glyceraldehyde-3-phosphate dehydrogenase OS=Homo sapiens GN=GAPDH PE=1 SV=3	36.0	9.3	2	660.7 (M:660.7)	14	55.2	121.82	11
27	true	DEOC_HUMAN	Putative deoxyribose-phosphate aldolase OS=Homo sapiens GN=DERA PE=1 SV=2	35.2	9.8	1	60.8 (M:60.8)	2	5.3	137.20	43
28	true	CD47_HUMAN	Leukocyte surface antigen CD47 OS=Homo sapiens GN=CD47 PE=1 SV=1	35.2	7.6	1	62.2 (M:62.2)	1	5.9	106.80	42
29	true	TPM3_HUMAN	Tropomyosin alpha-3 chain OS=Homo sapiens GN=TPM3 PE=1 SV=1	32.8	4.5	4	148.4 (M:148.4)	4	12.3	115.08	27
30	true	STOM_HUMAN	Erythrocyte band 7 integral membrane protein OS=Homo sapiens GN=STOM PE=1 SV=3	31.7	8.9	1	656.3 (M:656.3)	11	50.3	87.50	12
31	true	PRDX2_HUMAN	Peroxiredoxin-2 OS=Homo sapiens GN=PRDX2 PE=1 SV=5	21.9	5.6	1	190.8 (M:190.8)	6	31.3	93.69	24
32	true	RAP1B_HUMAN	Ras-related protein Rap-1b OS=Homo sapiens GN=RAP1B PE=1 SV=1	20.8	5.5	2	49.8 (M:49.8)	1	6.0	129.15	44
33	true	RAP2B_HUMAN	Ras-related protein Rap-2b OS=Homo sapiens GN=RAP2B PE=1 SV=1	20.5	4.6	1	102.2 (M:102.2)	2	15.3	100.02	33
34	true	GLPA_HUMAN	Glycophorin-A OS=Homo sapiens GN=GYPA PE=1 SV=2	16.3	5.2	1	68.6 (M:68.6)	2	20.7	59.01	39
35	true	HBD_HUMAN	Hemoglobin subunit delta OS=Homo sapiens GN=HBD PE=1 SV=2	16.0	9.1	1	733.0 (M:733.0)	12	83.7	82.83	10
36	true	HBB_HUMAN	Hemoglobin subunit beta OS=Homo sapiens GN=HBB PE=1 SV=2	16.0	6.9	4	785.2 (M:785.2)	13	95.2	88.80	9
37	true	HBA_HUMAN	Hemoglobin subunit alpha OS=Homo sapiens GN=HBA1 PE=1 SV=2	15.2	9.4	1	498.4 (M:498.4)	9	69.0	109.50	14
38	true	CD59_HUMAN	CD59 glycoprotein OS=Homo sapiens GN=CD59 PE=1 SV=1	14.2	6.1	1	95.5 (M:95.5)	2	25.0	116.53	35
39	true	GLPC_HUMAN	Glycophorin-C OS=Homo sapiens GN=GYPC PE=1 SV=1	13.8	4.5	1	75.6 (M:75.6)	1	20.3	83.78	37

## Sheet: short-stored_band3-complexes
Row	OK	Accession	Protein	MW [kDa]	pI	#Alt. Proteins	Scores	#Peptides	SC [%]	RMS90 [ppm]	Rank
1	true	SPTA1_HUMAN	Spectrin alpha chain, erythrocyte OS=Homo sapiens GN=SPTA1 PE=1 SV=5	279.8	4.8	1	6657.5 (M:6657.5)	130	61.3	218.30	1
2	true	SPTB1_HUMAN	Spectrin beta chain, erythrocyte OS=Homo sapiens GN=SPTB PE=1 SV=5	246.3	5.0	5	6199.7 (M:6199.7)	120	67.2	89.90	2
3	true	ANK1_HUMAN	Ankyrin-1 OS=Homo sapiens GN=ANK1 PE=1 SV=3	206.1	5.6	3	3835.3 (M:3835.3)	72	47.7	126.78	3
4	true	B3AT_HUMAN	Band 3 anion transport protein OS=Homo sapiens GN=SLC4A1 PE=1 SV=3	101.7	4.9	1	2522.4 (M:2522.4)	41	48.4	141.12	4
5	true	41_HUMAN	Protein 4.1 OS=Homo sapiens GN=EPB41 PE=1 SV=4	97.0	5.3	3	871.1 (M:871.1)	17	30.9	154.21	11
6	true	ADDB_HUMAN	Beta-adducin OS=Homo sapiens GN=ADD2 PE=1 SV=3	80.8	5.6	2	173.2 (M:173.2)	4	7.7	137.30	18
7	true	EPB42_HUMAN	Erythrocyte membrane protein band 4.2 OS=Homo sapiens GN=EPB42 PE=1 SV=3	77.0	9.3	2	1608.6 (M:1608.6)	31	51.7	245.62	5
8	true	TAB1_HUMAN	TGF-beta-activated kinase 1 and MAP3K7-binding protein 1 OS=Homo sapiens GN=TAB1 PE=1 SV=1	54.6	5.2	1	41.7 (M:41.7)	1	2.4	167.95	29
9	true	GTR1_HUMAN	Solute carrier family 2, facilitated glucose transporter member 1 OS=Homo sapiens GN=SLC2A1 PE=1 SV=2	54.0	9.6	3	261.1 (M:261.1)	6	10.0	121.14	17
10	true	EM55_HUMAN	55 kDa erythrocyte membrane protein OS=Homo sapiens GN=MPP1 PE=1 SV=2	52.3	7.1	1	301.2 (M:301.2)	4	14.8	109.85	15
11	true	FLOT1_HUMAN	Flotillin-1 OS=Homo sapiens GN=FLOT1 PE=1 SV=3	47.3	7.8	1	107.9 (M:107.9)	2	5.2	102.88	24
12	true	DEMA_HUMAN	Dematin OS=Homo sapiens GN=EPB49 PE=1 SV=3	45.5	9.5	1	45.6 (M:45.6)	1	3.0	143.70	28
13	true	RHD_HUMAN	Blood group Rh(D) polypeptide OS=Homo sapiens GN=RHD PE=1 SV=3	45.2	9.4	2	76.4 (M:76.4)	2	4.1	117.71	26
14	true	ACTG_HUMAN	Actin, cytoplasmic 2 OS=Homo sapiens GN=ACTG1 PE=1 SV=1	41.8	5.2	12	886.7 (M:886.7)	18	59.5	103.31	10
15	true	ALDOA_HUMAN	Fructose-bisphosphate aldolase A OS=Homo sapiens GN=ALDOA PE=1 SV=2	39.4	9.2	1	105.5 (M:105.5)	2	9.1	102.97	25
16	true	G3P_HUMAN	Glyceraldehyde-3-phosphate dehydrogenase OS=Homo sapiens GN=GAPDH PE=1 SV=3	36.0	9.3	2	758.6 (M:758.6)	13	50.4	102.06	13
17	true	STOM_HUMAN	Erythrocyte band 7 integral membrane protein OS=Homo sapiens GN=STOM PE=1 SV=3	31.7	8.9	1	890.9 (M:890.9)	15	52.8	128.88	9
18	true	HBB_HUMAN	Hemoglobin subunit beta OS=Homo sapiens GN=HBB PE=1 SV=2	16.0	6.9	5	340.8 (M:340.8)	7	61.9	106.42	14
19	true	HBA_HUMAN	Hemoglobin subunit alpha OS=Homo sapiens GN=HBA1 PE=1 SV=2	15.2	9.4	1	164.3 (M:164.3)	3	36.6	122.14	19

## Sheet: long-stored_band3-complexes
Row	OK	Accession	Protein	MW [kDa]	pI	#Alt. Proteins	Scores	#Peptides	SC [%]	RMS90 [ppm]	Rank
1	true	SPTA1_HUMAN	Spectrin alpha chain, erythrocyte OS=Homo sapiens GN=SPTA1 PE=1 SV=5	279.8	4.8	3	7754.7 (M:7754.7)	152	65.2	129.60	1
2	true	SPTB1_HUMAN	Spectrin beta chain, erythrocyte OS=Homo sapiens GN=SPTB PE=1 SV=5	246.3	5.0	5	7216.8 (M:7216.8)	141	68.5	112.98	2
3	true	ANK1_HUMAN	Ankyrin-1 OS=Homo sapiens GN=ANK1 PE=1 SV=3	206.1	5.6	3	4517.8 (M:4517.8)	81	50.5	233.53	3
4	true	B3AT_HUMAN	Band 3 anion transport protein OS=Homo sapiens GN=SLC4A1 PE=1 SV=3	101.7	4.9	1	2515.9 (M:2515.9)	40	48.4	107.86	4
5	true	EPB42_HUMAN	Erythrocyte membrane protein band 4.2 OS=Homo sapiens GN=EPB42 PE=1 SV=3	77.0	9.3	1	2021.2 (M:2021.2)	40	60.3	146.67	5
6	true	41_HUMAN	Protein 4.1 OS=Homo sapiens GN=EPB41 PE=1 SV=4	97.0	5.3	3	1208.9 (M:1208.9)	27	36.0	188.35	6
7	true	ACTG_HUMAN	Actin, cytoplasmic 2 OS=Homo sapiens GN=ACTG1 PE=1 SV=1	41.8	5.2	12	964.7 (M:964.7)	20	62.4	124.66	7
8	true	G3P_HUMAN	Glyceraldehyde-3-phosphate dehydrogenase OS=Homo sapiens GN=GAPDH PE=1 SV=3	36.0	9.3	2	945.5 (M:945.5)	17	55.8	115.59	9
9	true	STOM_HUMAN	Erythrocyte band 7 integral membrane protein OS=Homo sapiens GN=STOM PE=1 SV=3	31.7	8.9	1	926.9 (M:926.9)	15	61.1	139.56	10
10	true	HBB_HUMAN	Hemoglobin subunit beta OS=Homo sapiens GN=HBB PE=1 SV=2	16.0	6.9	4	488.9 (M:488.9)	9	85.0	120.00	13
11	true	EM55_HUMAN	55 kDa erythrocyte membrane protein OS=Homo sapiens GN=MPP1 PE=1 SV=2	52.3	7.1	1	386.4 (M:386.4)	7	18.7	131.76	14
12	true	GTR1_HUMAN	Solute carrier family 2, facilitated glucose transporter member 1 OS=Homo sapiens GN=SLC2A1 PE=1 SV=2	54.0	9.6	3	347.5 (M:347.5)	6	19.5	130.52	15
13	true	HBD_HUMAN	Hemoglobin subunit delta OS=Homo sapiens GN=HBD PE=1 SV=2	16.0	9.1	1	273.8 (M:273.8)	6	46.9	116.08	17
14	true	HBA_HUMAN	Hemoglobin subunit alpha OS=Homo sapiens GN=HBA1 PE=1 SV=2	15.2	9.4	1	272.9 (M:272.9)	6	57.0	132.00	18
15	true	ALDOA_HUMAN	Fructose-bisphosphate aldolase A OS=Homo sapiens GN=ALDOA PE=1 SV=2	39.4	9.2	1	255.6 (M:255.6)	6	24.5	126.37	19
16	true	FLOT1_HUMAN	Flotillin-1 OS=Homo sapiens GN=FLOT1 PE=1 SV=3	47.3	7.8	1	226.0 (M:226.0)	6	17.6	143.86	20
17	true	ADDB_HUMAN	Beta-adducin OS=Homo sapiens GN=ADD2 PE=1 SV=3	80.8	5.6	1	194.8 (M:194.8)	4	7.6	131.58	22
18	true	ADDA_HUMAN	Alpha-adducin OS=Homo sapiens GN=ADD1 PE=1 SV=2	80.9	5.5	1	167.2 (M:167.2)	4	6.1	139.72	23
19	true	ACLY_HUMAN	ATP-citrate synthase OS=Homo sapiens GN=ACLY PE=1 SV=3	120.8	7.1	1	126.0 (M:126.0)	4	4.3	126.23	24
20	true	FLOT2_HUMAN	Flotillin-2 OS=Homo sapiens GN=FLOT2 PE=1 SV=2	47.0	5.0	1	114.2 (M:114.2)	3	13.1	108.32	25
21	true	RHD_HUMAN	Blood group Rh(D) polypeptide OS=Homo sapiens GN=RHD PE=1 SV=3	45.2	9.4	2	96.7 (M:96.7)	2	4.1	131.70	27
22	true	UBE2N_HUMAN	Ubiquitin-conjugating enzyme E2 N OS=Homo sapiens GN=UBE2N PE=1 SV=1	17.1	6.2	1	87.0 (M:87.0)	1	29.6	130.83	28
23	true	RAP1B_HUMAN	Ras-related protein Rap-1b OS=Homo sapiens GN=RAP1B PE=1 SV=1	20.8	5.5	3	84.5 (M:84.5)	2	15.2	973.85	29
24	true	DEMA_HUMAN	Dematin OS=Homo sapiens GN=EPB49 PE=1 SV=3	45.5	9.5	1	76.3 (M:76.3)	2	5.2	127.36	30
25	true	PUR8_HUMAN	Adenylosuccinate lyase OS=Homo sapiens GN=ADSL PE=1 SV=2	54.9	6.8	1	70.2 (M:70.2)	2	4.1	138.07	31
26	true	RAP2B_HUMAN	Ras-related protein Rap-2b OS=Homo sapiens GN=RAP2B PE=1 SV=1	20.5	4.6	1	65.3 (M:65.3)	1	15.3	167.10	32
27	true	PI42A_HUMAN	Phosphatidylinositol-5-phosphate 4-kinase type-2 alpha OS=Homo sapiens GN=PIP4K2A PE=1 SV=2	46.2	6.5	2	58.0 (M:58.0)	1	2.2	160.08	33
28	true	TMOD1_HUMAN	Tropomodulin-1 OS=Homo sapiens GN=TMOD1 PE=1 SV=1	40.5	4.9	1	55.2 (M:55.2)	1	5.3	142.70	34
29	true	TAB1_HUMAN	TGF-beta-activated kinase 1 and MAP3K7-binding protein 1 OS=Homo sapiens GN=TAB1 PE=1 SV=1	54.6	5.2	1	37.5 (M:37.5)	1	2.4	167.95	36

## Sheet: Comparison
Total membrane proteins / effect of storage
Row	Accession	Name	Meta Score A	Meta Score B	Peptides A	Peptides B	SC [%] A	SC [%] B	RMS90 [ppm] A	RMS90 [ppm] B	Rank A	Rank B	Set	Location	Search Result	Parameters	Proteins	Peptides
1	GTR1_HUMAN	Solute carrier family 2, facilitated glucose transporter member 1 OS=Homo sapiens GN=SLC2A1 PE=1 SV=2	310.1	348.2	6	6	10.0	13.4	86.61	110.68	18	21	A	exp2013-3/DC_total_extract/gel1	short-stored		38	560
2	PRDX2_HUMAN	Peroxiredoxin-2 OS=Homo sapiens GN=PRDX2 PE=1 SV=5	220.4	190.8	6	6	35.9	31.3	99.35	93.69	24	24	B	exp2013-3/DC_total_extract/gel1	long-stored		39	599
3	G3P_HUMAN	Glyceraldehyde-3-phosphate dehydrogenase OS=Homo sapiens GN=GAPDH PE=1 SV=3	730.4	660.7	13	14	56.4	55.2	162.41	121.82	9	11
4	GLPC_HUMAN	Glycophorin-C OS=Homo sapiens GN=GYPC PE=1 SV=1	67.9	75.6	1	1	20.3	20.3	72.03	83.78	38	37
5	ADDA_HUMAN	Alpha-adducin OS=Homo sapiens GN=ADD1 PE=1 SV=2	124.8	144.7	3	4	8.5	8.5	89.58	101.05	28	29
6	ANK1_HUMAN	Ankyrin-1 OS=Homo sapiens GN=ANK1 PE=1 SV=3	3250.2	3714.3	60	68	44.0	45.5	279.33	106.22	3	3
7	FLOT1_HUMAN	Flotillin-1 OS=Homo sapiens GN=FLOT1 PE=1 SV=3	303.6	500.0	7	10	24.6	36.5	84.04	95.57	19	13
8	AKD1_HUMAN	Adenylate kinase domain-containing protein 1 OS=Homo sapiens GN=AKD1 PE=1 SV=2	79.3	65.0	2	1	0.7	0.4	596.52	87.68	34	41
9	SPT13_HUMAN	Spermatogenesis-associated protein 13 OS=Homo sapiens GN=SPATA13 PE=1 SV=1	0.0	81.7	0	1	0.0	3.7	0.00	147.19	0	36
10	PUR8_HUMAN	Adenylosuccinate lyase OS=Homo sapiens GN=ADSL PE=1 SV=2	81.7	98.5	3	3	6.0	6.0	81.05	117.92	32	34
11	DEOC_HUMAN	Putative deoxyribose-phosphate aldolase OS=Homo sapiens GN=DERA PE=1 SV=2	0.0	60.8	0	2	0.0	5.3	0.00	137.20	0	43
12	GNA12_HUMAN	Guanine nucleotide-binding protein subunit alpha-12 OS=Homo sapiens GN=GNA12 PE=1 SV=4	52.2	0.0	1	0	5.2	0.0	132.41	0.00	42	0
13	ALBU_HUMAN	Serum albumin OS=Homo sapiens GN=ALB PE=1 SV=2	376.2	375.7	7	7	17.6	20.9	97.13	94.95	16	20
14	PI42A_HUMAN	Phosphatidylinositol-5-phosphate 4-kinase type-2 alpha OS=Homo sapiens GN=PIP4K2A PE=1 SV=2	40.4	0.0	1	0	2.2	0.0	66.06	0.00	44	0
15	RAP1B_HUMAN	Ras-related protein Rap-1b OS=Homo sapiens GN=RAP1B PE=1 SV=1	80.0	49.8	2	1	15.2	6.0	620.04	129.15	33	44
16	EPB42_HUMAN	Erythrocyte membrane protein band 4.2 OS=Homo sapiens GN=EPB42 PE=1 SV=3	788.2	955.8	20	18	31.5	38.2	175.73	230.92	8	6
17	ACLY_HUMAN	ATP-citrate synthase OS=Homo sapiens GN=ACLY PE=1 SV=3	0.0	126.3	0	3	0.0	4.9	0.00	96.69	0	31
18	41_HUMAN	Protein 4.1 OS=Homo sapiens GN=EPB41 PE=1 SV=4	1329.1	1400.6	25	26	39.8	37.5	102.39	83.79	5	5
19	SPTA1_HUMAN	Spectrin alpha chain, erythrocyte OS=Homo sapiens GN=SPTA1 PE=1 SV=5	6974.7	7707.1	134	148	64.6	65.9	95.52	123.09	1	1
20	RAP2B_HUMAN	Ras-related protein Rap-2b OS=Homo sapiens GN=RAP2B PE=1 SV=1	78.4	102.2	1	2	15.3	15.3	88.55	100.02	36	33
21	ARHG9_HUMAN	Rho guanine nucleotide exchange factor 9 OS=Homo sapiens GN=ARHGEF9 PE=1 SV=3	76.9	0.0	1	0	5.4	0.0	138.18	0.00	37	0
22	EM55_HUMAN	55 kDa erythrocyte membrane protein OS=Homo sapiens GN=MPP1 PE=1 SV=2	339.6	473.8	5	7	16.7	20.6	73.69	82.39	17	15
23	SPTB1_HUMAN	Spectrin beta chain, erythrocyte OS=Homo sapiens GN=SPTB PE=1 SV=5	6495.9	7164.6	126	131	61.8	67.9	81.82	114.14	2	2
24	B3AT_HUMAN	Band 3 anion transport protein OS=Homo sapiens GN=SLC4A1 PE=1 SV=3	2162.5	2198.6	35	34	41.4	41.4	154.00	90.70	4	4
25	DEMA_HUMAN	Dematin OS=Homo sapiens GN=EPB49 PE=1 SV=3	245.8	146.7	8	2	20.2	12.1	85.52	94.29	22	28
26	TMOD1_HUMAN	Tropomodulin-1 OS=Homo sapiens GN=TMOD1 PE=1 SV=1	125.5	195.3	3	4	10.9	16.2	76.68	102.17	27	23
27	CD59_HUMAN	CD59 glycoprotein OS=Homo sapiens GN=CD59 PE=1 SV=1	88.9	95.5	2	2	15.6	25.0	102.95	116.53	31	35
28	CO7A1_HUMAN	Collagen alpha-1(VII) chain OS=Homo sapiens GN=COL7A1 PE=1 SV=2	41.0	0.0	1	0	0.3	0.0	98.11	0.00	43	0
29	TAB1_HUMAN	TGF-beta-activated kinase 1 and MAP3K7-binding protein 1 OS=Homo sapiens GN=TAB1 PE=1 SV=1	0.0	40.7	0	1	0.0	2.4	0.00	135.79	0	46
30	ACTB_HUMAN	Actin, cytoplasmic 1 OS=Homo sapiens GN=ACTB PE=1 SV=1	704.1	823.2	15	17	47.2	50.1	94.12	92.36	11	8
31	STOM_HUMAN	Erythrocyte band 7 integral membrane protein OS=Homo sapiens GN=STOM PE=1 SV=3	592.5	656.3	11	11	45.5	50.3	66.20	87.50	13	12
32	FLOT2_HUMAN	Flotillin-2 OS=Homo sapiens GN=FLOT2 PE=1 SV=2	224.5	402.5	7	9	19.6	30.6	75.20	85.60	23	18
33	HBA_HUMAN	Hemoglobin subunit alpha OS=Homo sapiens GN=HBA1 PE=1 SV=2	436.9	498.4	9	9	71.1	69.0	92.64	109.50	15	14
34	TPM3_HUMAN	Tropomyosin alpha-3 chain OS=Homo sapiens GN=TPM3 PE=1 SV=1	78.9	148.4	2	4	7.4	12.3	128.68	115.08	35	27
35	GLPA_HUMAN	Glycophorin-A OS=Homo sapiens GN=GYPA PE=1 SV=2	114.3	68.6	2	2	20.7	20.7	54.31	59.01	30	39
36	CD47_HUMAN	Leukocyte surface antigen CD47 OS=Homo sapiens GN=CD47 PE=1 SV=1	60.3	62.2	1	1	5.9	5.9	107.58	106.80	40	42
37	RHD_HUMAN	Blood group Rh(D) polypeptide OS=Homo sapiens GN=RHD PE=1 SV=3	115.5	106.5	2	2	4.1	4.1	82.50	90.38	29	32
38	NMD3A_HUMAN	Glutamate [NMDA] receptor subunit 3A OS=Homo sapiens GN=GRIN3A PE=1 SV=2	0.0	68.2	0	2	0.0	1.1	0.00	81.12	0	40
39	RHAG_HUMAN	Ammonium transporter Rh type A OS=Homo sapiens GN=RHAG PE=1 SV=2	62.2	44.4	1	1	3.7	1.5	114.17	134.10	39	45
40	HBB_HUMAN	Hemoglobin subunit beta OS=Homo sapiens GN=HBB PE=1 SV=2	810.7	785.2	13	13	84.4	95.2	59.38	88.80	7	9
41	HBD_HUMAN	Hemoglobin subunit delta OS=Homo sapiens GN=HBD PE=1 SV=2	709.9	733.0	12	12	83.7	83.7	50.67	82.83	10	10
42	ALDOA_HUMAN	Fructose-bisphosphate aldolase A OS=Homo sapiens GN=ALDOA PE=1 SV=2	286.7	427.8	7	10	22.3	38.2	78.19	94.42	20	17
43	ADDB_HUMAN	Beta-adducin OS=Homo sapiens GN=ADD2 PE=1 SV=3	142.5	173.1	5	4	8.3	8.3	83.19	85.17	26	25
Band 3 complexes / effect of storage
Row	Accession	Name	Meta Score A	Meta Score B	Peptides A	Peptides B	SC [%] A	SC [%] B	RMS90 [ppm] A	RMS90 [ppm] B	Rank A	Rank B	Set	Location	Search Result	Parameters	Proteins	Peptides
1	GTR1_HUMAN	Solute carrier family 2, facilitated glucose transporter member 1 OS=Homo sapiens GN=SLC2A1 PE=1 SV=2	347.5	261.1	6	6	19.5	10.0	130.52	121.14	15	17	A	exp2013-3/Eluate_IP/gel3	long-stored		29	607
2	G3P_HUMAN	Glyceraldehyde-3-phosphate dehydrogenase OS=Homo sapiens GN=GAPDH PE=1 SV=3	945.5	758.6	17	13	55.8	50.4	115.59	102.06	9	13	B	exp2013-3/Eluate_IP/gel3	short-stored		19	489
3	ADDA_HUMAN	Alpha-adducin OS=Homo sapiens GN=ADD1 PE=1 SV=2	167.2	0.0	4	0	6.1	0.0	139.72	0.00	23	0
4	FLOT1_HUMAN	Flotillin-1 OS=Homo sapiens GN=FLOT1 PE=1 SV=3	226.0	107.9	6	2	17.6	5.2	143.86	102.88	20	24
5	ANK1_HUMAN	Ankyrin-1 OS=Homo sapiens GN=ANK1 PE=1 SV=3	4517.8	3835.3	81	72	50.5	47.7	233.53	126.78	3	3
6	PUR8_HUMAN	Adenylosuccinate lyase OS=Homo sapiens GN=ADSL PE=1 SV=2	70.2	0.0	2	0	4.1	0.0	138.07	0.00	31	0
7	PI42A_HUMAN	Phosphatidylinositol-5-phosphate 4-kinase type-2 alpha OS=Homo sapiens GN=PIP4K2A PE=1 SV=2	58.0	0.0	1	0	2.2	0.0	160.08	0.00	33	0
8	RAP1B_HUMAN	Ras-related protein Rap-1b OS=Homo sapiens GN=RAP1B PE=1 SV=1	84.5	0.0	2	0	15.2	0.0	973.85	0.00	29	0
9	UBE2N_HUMAN	Ubiquitin-conjugating enzyme E2 N OS=Homo sapiens GN=UBE2N PE=1 SV=1	87.0	0.0	1	0	29.6	0.0	130.83	0.00	28	0
10	EPB42_HUMAN	Erythrocyte membrane protein band 4.2 OS=Homo sapiens GN=EPB42 PE=1 SV=3	2021.2	1608.6	40	31	60.3	51.7	146.67	245.62	5	5
11	ACLY_HUMAN	ATP-citrate synthase OS=Homo sapiens GN=ACLY PE=1 SV=3	126.0	0.0	4	0	4.3	0.0	126.23	0.00	24	0
12	41_HUMAN	Protein 4.1 OS=Homo sapiens GN=EPB41 PE=1 SV=4	1208.9	871.1	27	17	36.0	30.9	188.35	154.21	6	11
13	SPTA1_HUMAN	Spectrin alpha chain, erythrocyte OS=Homo sapiens GN=SPTA1 PE=1 SV=5	7754.7	6657.5	152	130	65.2	61.3	129.60	218.30	1	1
14	RAP2B_HUMAN	Ras-related protein Rap-2b OS=Homo sapiens GN=RAP2B PE=1 SV=1	65.3	0.0	1	0	15.3	0.0	167.10	0.00	32	0
15	EM55_HUMAN	55 kDa erythrocyte membrane protein OS=Homo sapiens GN=MPP1 PE=1 SV=2	386.4	301.2	7	4	18.7	14.8	131.76	109.85	14	15
16	SPTB1_HUMAN	Spectrin beta chain, erythrocyte OS=Homo sapiens GN=SPTB PE=1 SV=5	7216.8	6199.7	141	120	68.5	67.2	112.98	89.90	2	2
17	B3AT_HUMAN	Band 3 anion transport protein OS=Homo sapiens GN=SLC4A1 PE=1 SV=3	2515.9	2522.4	40	41	48.4	48.4	107.86	141.12	4	4
18	DEMA_HUMAN	Dematin OS=Homo sapiens GN=EPB49 PE=1 SV=3	76.3	45.6	2	1	5.2	3.0	127.36	143.70	30	28
19	TMOD1_HUMAN	Tropomodulin-1 OS=Homo sapiens GN=TMOD1 PE=1 SV=1	55.2	0.0	1	0	5.3	0.0	142.70	0.00	34	0
20	TAB1_HUMAN	TGF-beta-activated kinase 1 and MAP3K7-binding protein 1 OS=Homo sapiens GN=TAB1 PE=1 SV=1	37.5	41.7	1	1	2.4	2.4	167.95	167.95	36	29
21	STOM_HUMAN	Erythrocyte band 7 integral membrane protein OS=Homo sapiens GN=STOM PE=1 SV=3	926.9	890.9	15	15	61.1	52.8	139.56	128.88	10	9
22	HBA_HUMAN	Hemoglobin subunit alpha OS=Homo sapiens GN=HBA1 PE=1 SV=2	272.9	164.3	6	3	57.0	36.6	132.00	122.14	18	19
23	FLOT2_HUMAN	Flotillin-2 OS=Homo sapiens GN=FLOT2 PE=1 SV=2	114.2	0.0	3	0	13.1	0.0	108.32	0.00	25	0
24	ACTG_HUMAN	Actin, cytoplasmic 2 OS=Homo sapiens GN=ACTG1 PE=1 SV=1	964.7	886.7	20	18	62.4	59.5	124.66	103.31	7	10
25	RHD_HUMAN	Blood group Rh(D) polypeptide OS=Homo sapiens GN=RHD PE=1 SV=3	96.7	76.4	2	2	4.1	4.1	131.70	117.71	27	26
26	HBB_HUMAN	Hemoglobin subunit beta OS=Homo sapiens GN=HBB PE=1 SV=2	488.9	340.8	9	7	85.0	61.9	120.00	106.42	13	14
27	HBD_HUMAN	Hemoglobin subunit delta OS=Homo sapiens GN=HBD PE=1 SV=2	273.8	0.0	6	0	46.9	0.0	116.08	0.00	17	0
28	ALDOA_HUMAN	Fructose-bisphosphate aldolase A OS=Homo sapiens GN=ALDOA PE=1 SV=2	255.6	105.5	6	2	24.5	9.1	126.37	102.97	19	25
29	ADDB_HUMAN	Beta-adducin OS=Homo sapiens GN=ADD2 PE=1 SV=3	194.8	173.2	4	4	7.6	7.7	131.58	137.30	22	18
Total membrane proteins vs Band 3 complexes and storage
Row	Accession	Name	Meta Score A	Meta Score B	Meta Score C	Meta Score D	Peptides A	Peptides B	Peptides C	Peptides D	SC [%] A	SC [%] B	SC [%] C	SC [%] D	RMS90 [ppm] A	RMS90 [ppm] B	RMS90 [ppm] C	RMS90 [ppm] D	Rank A	Rank B	Rank C	Rank D	Set	Location	Search Result	Parameters	Proteins	Peptides
1	GTR1_HUMAN	Solute carrier family 2, facilitated glucose transporter member 1 OS=Homo sapiens GN=SLC2A1 PE=1 SV=2	310.1	348.2	347.5	261.1	6	6	6	6	10.0	13.4	19.5	10.0	86.61	110.68	130.52	121.14	18	21	15	17	A	exp2013-3/DC_total_extract/gel1	short total		38	560
2	PRDX2_HUMAN	Peroxiredoxin-2 OS=Homo sapiens GN=PRDX2 PE=1 SV=5	220.4	190.8	0.0	0.0	6	6	0	0	35.9	31.3	0.0	0.0	99.35	93.69	0.00	0.00	24	24	0	0	B	exp2013-3/DC_total_extract/gel1	long total		39	599
3	G3P_HUMAN	Glyceraldehyde-3-phosphate dehydrogenase OS=Homo sapiens GN=GAPDH PE=1 SV=3	730.4	660.7	945.5	758.6	13	14	17	13	56.4	55.2	55.8	50.4	162.41	121.82	115.59	102.06	9	11	9	13	C	exp2013-3/Eluate_IP/gel3	long band3		29	607
4	GLPC_HUMAN	Glycophorin-C OS=Homo sapiens GN=GYPC PE=1 SV=1	67.9	75.6	0.0	0.0	1	1	0	0	20.3	20.3	0.0	0.0	72.03	83.78	0.00	0.00	38	37	0	0	D	exp2013-3/Eluate_IP/gel3	short band 3		19	489
5	ADDA_HUMAN	Alpha-adducin OS=Homo sapiens GN=ADD1 PE=1 SV=2	124.8	144.7	167.2	0.0	3	4	4	0	8.5	8.5	6.1	0.0	89.58	101.05	139.72	0.00	28	29	23	0
6	ANK1_HUMAN	Ankyrin-1 OS=Homo sapiens GN=ANK1 PE=1 SV=3	3250.2	3714.3	4517.8	3835.3	60	68	81	72	44.0	45.5	50.5	47.7	279.33	106.22	233.53	126.78	3	3	3	3
7	FLOT1_HUMAN	Flotillin-1 OS=Homo sapiens GN=FLOT1 PE=1 SV=3	303.6	500.0	226.0	107.9	7	10	6	2	24.6	36.5	17.6	5.2	84.04	95.57	143.86	102.88	19	13	20	24
8	AKD1_HUMAN	Adenylate kinase domain-containing protein 1 OS=Homo sapiens GN=AKD1 PE=1 SV=2	79.3	65.0	0.0	0.0	2	1	0	0	0.7	0.4	0.0	0.0	596.52	87.68	0.00	0.00	34	41	0	0
9	SPT13_HUMAN	Spermatogenesis-associated protein 13 OS=Homo sapiens GN=SPATA13 PE=1 SV=1	0.0	81.7	0.0	0.0	0	1	0	0	0.0	3.7	0.0	0.0	0.00	147.19	0.00	0.00	0	36	0	0
10	PUR8_HUMAN	Adenylosuccinate lyase OS=Homo sapiens GN=ADSL PE=1 SV=2	81.7	98.5	70.2	0.0	3	3	2	0	6.0	6.0	4.1	0.0	81.05	117.92	138.07	0.00	32	34	31	0
11	DEOC_HUMAN	Putative deoxyribose-phosphate aldolase OS=Homo sapiens GN=DERA PE=1 SV=2	0.0	60.8	0.0	0.0	0	2	0	0	0.0	5.3	0.0	0.0	0.00	137.20	0.00	0.00	0	43	0	0
12	GNA12_HUMAN	Guanine nucleotide-binding protein subunit alpha-12 OS=Homo sapiens GN=GNA12 PE=1 SV=4	52.2	0.0	0.0	0.0	1	0	0	0	5.2	0.0	0.0	0.0	132.41	0.00	0.00	0.00	42	0	0	0
13	ALBU_HUMAN	Serum albumin OS=Homo sapiens GN=ALB PE=1 SV=2	376.2	375.7	0.0	0.0	7	7	0	0	17.6	20.9	0.0	0.0	97.13	94.95	0.00	0.00	16	20	0	0
14	PI42A_HUMAN	Phosphatidylinositol-5-phosphate 4-kinase type-2 alpha OS=Homo sapiens GN=PIP4K2A PE=1 SV=2	40.4	0.0	58.0	0.0	1	0	1	0	2.2	0.0	2.2	0.0	66.06	0.00	160.08	0.00	44	0	33	0
15	RAP1B_HUMAN	Ras-related protein Rap-1b OS=Homo sapiens GN=RAP1B PE=1 SV=1	80.0	49.8	84.5	0.0	2	1	2	0	15.2	6.0	15.2	0.0	620.04	129.15	973.85	0.00	33	44	29	0
16	UBE2N_HUMAN	Ubiquitin-conjugating enzyme E2 N OS=Homo sapiens GN=UBE2N PE=1 SV=1	0.0	0.0	87.0	0.0	0	0	1	0	0.0	0.0	29.6	0.0	0.00	0.00	130.83	0.00	0	0	28	0
17	EPB42_HUMAN	Erythrocyte membrane protein band 4.2 OS=Homo sapiens GN=EPB42 PE=1 SV=3	788.2	955.8	2021.2	1608.6	20	18	40	31	31.5	38.2	60.3	51.7	175.73	230.92	146.67	245.62	8	6	5	5
18	ACLY_HUMAN	ATP-citrate synthase OS=Homo sapiens GN=ACLY PE=1 SV=3	0.0	126.3	126.0	0.0	0	3	4	0	0.0	4.9	4.3	0.0	0.00	96.69	126.23	0.00	0	31	24	0
19	41_HUMAN	Protein 4.1 OS=Homo sapiens GN=EPB41 PE=1 SV=4	1329.1	1400.6	1208.9	871.1	25	26	27	17	39.8	37.5	36.0	30.9	102.39	83.79	188.35	154.21	5	5	6	11
20	SPTA1_HUMAN	Spectrin alpha chain, erythrocyte OS=Homo sapiens GN=SPTA1 PE=1 SV=5	6974.7	7707.1	7754.7	6657.5	134	148	152	130	64.6	65.9	65.2	61.3	95.52	123.09	129.60	218.30	1	1	1	1
21	RAP2B_HUMAN	Ras-related protein Rap-2b OS=Homo sapiens GN=RAP2B PE=1 SV=1	78.4	102.2	65.3	0.0	1	2	1	0	15.3	15.3	15.3	0.0	88.55	100.02	167.10	0.00	36	33	32	0
22	ARHG9_HUMAN	Rho guanine nucleotide exchange factor 9 OS=Homo sapiens GN=ARHGEF9 PE=1 SV=3	76.9	0.0	0.0	0.0	1	0	0	0	5.4	0.0	0.0	0.0	138.18	0.00	0.00	0.00	37	0	0	0
23	EM55_HUMAN	55 kDa erythrocyte membrane protein OS=Homo sapiens GN=MPP1 PE=1 SV=2	339.6	473.8	386.4	301.2	5	7	7	4	16.7	20.6	18.7	14.8	73.69	82.39	131.76	109.85	17	15	14	15
24	SPTB1_HUMAN	Spectrin beta chain, erythrocyte OS=Homo sapiens GN=SPTB PE=1 SV=5	6495.9	7164.6	7216.8	6199.7	126	131	141	120	61.8	67.9	68.5	67.2	81.82	114.14	112.98	89.90	2	2	2	2
25	B3AT_HUMAN	Band 3 anion transport protein OS=Homo sapiens GN=SLC4A1 PE=1 SV=3	2162.5	2198.6	2515.9	2522.4	35	34	40	41	41.4	41.4	48.4	48.4	154.00	90.70	107.86	141.12	4	4	4	4
26	DEMA_HUMAN	Dematin OS=Homo sapiens GN=EPB49 PE=1 SV=3	245.8	146.7	76.3	45.6	8	2	2	1	20.2	12.1	5.2	3.0	85.52	94.29	127.36	143.70	22	28	30	28
27	TMOD1_HUMAN	Tropomodulin-1 OS=Homo sapiens GN=TMOD1 PE=1 SV=1	125.5	195.3	55.2	0.0	3	4	1	0	10.9	16.2	5.3	0.0	76.68	102.17	142.70	0.00	27	23	34	0
28	CD59_HUMAN	CD59 glycoprotein OS=Homo sapiens GN=CD59 PE=1 SV=1	88.9	95.5	0.0	0.0	2	2	0	0	15.6	25.0	0.0	0.0	102.95	116.53	0.00	0.00	31	35	0	0
29	CO7A1_HUMAN	Collagen alpha-1(VII) chain OS=Homo sapiens GN=COL7A1 PE=1 SV=2	41.0	0.0	0.0	0.0	1	0	0	0	0.3	0.0	0.0	0.0	98.11	0.00	0.00	0.00	43	0	0	0
30	TAB1_HUMAN	TGF-beta-activated kinase 1 and MAP3K7-binding protein 1 OS=Homo sapiens GN=TAB1 PE=1 SV=1	0.0	40.7	37.5	41.7	0	1	1	1	0.0	2.4	2.4	2.4	0.00	135.79	167.95	167.95	0	46	36	29
31	ACTB_HUMAN	Actin, cytoplasmic 1 OS=Homo sapiens GN=ACTB PE=1 SV=1	704.1	823.2	0.0	0.0	15	17	0	0	47.2	50.1	0.0	0.0	94.12	92.36	0.00	0.00	11	8	0	0
32	STOM_HUMAN	Erythrocyte band 7 integral membrane protein OS=Homo sapiens GN=STOM PE=1 SV=3	592.5	656.3	926.9	890.9	11	11	15	15	45.5	50.3	61.1	52.8	66.20	87.50	139.56	128.88	13	12	10	9
33	ACTG_HUMAN	Actin, cytoplasmic 2 OS=Homo sapiens GN=ACTG1 PE=1 SV=1	0.0	0.0	964.7	886.7	0	0	20	18	0.0	0.0	62.4	59.5	0.00	0.00	124.66	103.31	0	0	7	10
34	FLOT2_HUMAN	Flotillin-2 OS=Homo sapiens GN=FLOT2 PE=1 SV=2	224.5	402.5	114.2	0.0	7	9	3	0	19.6	30.6	13.1	0.0	75.20	85.60	108.32	0.00	23	18	25	0
35	HBA_HUMAN	Hemoglobin subunit alpha OS=Homo sapiens GN=HBA1 PE=1 SV=2	436.9	498.4	272.9	164.3	9	9	6	3	71.1	69.0	57.0	36.6	92.64	109.50	132.00	122.14	15	14	18	19
36	TPM3_HUMAN	Tropomyosin alpha-3 chain OS=Homo sapiens GN=TPM3 PE=1 SV=1	78.9	148.4	0.0	0.0	2	4	0	0	7.4	12.3	0.0	0.0	128.68	115.08	0.00	0.00	35	27	0	0
37	GLPA_HUMAN	Glycophorin-A OS=Homo sapiens GN=GYPA PE=1 SV=2	114.3	68.6	0.0	0.0	2	2	0	0	20.7	20.7	0.0	0.0	54.31	59.01	0.00	0.00	30	39	0	0
38	CD47_HUMAN	Leukocyte surface antigen CD47 OS=Homo sapiens GN=CD47 PE=1 SV=1	60.3	62.2	0.0	0.0	1	1	0	0	5.9	5.9	0.0	0.0	107.58	106.80	0.00	0.00	40	42	0	0
39	RHD_HUMAN	Blood group Rh(D) polypeptide OS=Homo sapiens GN=RHD PE=1 SV=3	115.5	106.5	96.7	76.4	2	2	2	2	4.1	4.1	4.1	4.1	82.50	90.38	131.70	117.71	29	32	27	26
40	NMD3A_HUMAN	Glutamate [NMDA] receptor subunit 3A OS=Homo sapiens GN=GRIN3A PE=1 SV=2	0.0	68.2	0.0	0.0	0	2	0	0	0.0	1.1	0.0	0.0	0.00	81.12	0.00	0.00	0	40	0	0
41	RHAG_HUMAN	Ammonium transporter Rh type A OS=Homo sapiens GN=RHAG PE=1 SV=2	62.2	44.4	0.0	0.0	1	1	0	0	3.7	1.5	0.0	0.0	114.17	134.10	0.00	0.00	39	45	0	0
42	HBB_HUMAN	Hemoglobin subunit beta OS=Homo sapiens GN=HBB PE=1 SV=2	810.7	785.2	488.9	340.8	13	13	9	7	84.4	95.2	85.0	61.9	59.38	88.80	120.00	106.42	7	9	13	14
43	HBD_HUMAN	Hemoglobin subunit delta OS=Homo sapiens GN=HBD PE=1 SV=2	709.9	733.0	273.8	0.0	12	12	6	0	83.7	83.7	46.9	0.0	50.67	82.83	116.08	0.00	10	10	17	0
44	ALDOA_HUMAN	Fructose-bisphosphate aldolase A OS=Homo sapiens GN=ALDOA PE=1 SV=2	286.7	427.8	255.6	105.5	7	10	6	2	22.3	38.2	24.5	9.1	78.19	94.42	126.37	102.97	20	17	19	25
45	ADDB_HUMAN	Beta-adducin OS=Homo sapiens GN=ADD2 PE=1 SV=3	142.5	173.1	194.8	173.2	5	4	4	4	8.3	8.3	7.6	7.7	83.19	85.17	131.58	137.30	26	25	22	18
