# Supplementary material for: Proteomics of Stored Red Blood Cell Membrane and Storage-Induced Microvesicles Reveals the Association of Flotillin-2 With Band 3 Complexes
Source: Front Physiol. 2018 May 4;9:421. doi: 10.3389/fphys.2018.00421 (PMC5945891; doi:10.3389/fphys.2018.00421)
Supplement: TABLE S2 — Proteomic data. RBCs vs. MVs. [file Table_2.XLSX]

## Sheet: MVs_total-prot
Row	OK	Accession	Protein	MW [kDa]	pI	#Alt. Proteins	Scores	#Peptides	SC [%]	RMS90 [ppm]	Rank
1	true	SPTA1_HUMAN	Spectrin alpha chain, erythrocyte OS=Homo sapiens GN=SPTA1 PE=1 SV=5	279.8	4.8	2	5215.9 (M:5215.9)	108	54.4	68.46	1
2	true	SPTB1_HUMAN	Spectrin beta chain, erythrocyte OS=Homo sapiens GN=SPTB PE=1 SV=5	246.3	5.0	5	5001.7 (M:5001.7)	101	55.8	65.72	2
3	true	ANK1_HUMAN	Ankyrin-1 OS=Homo sapiens GN=ANK1 PE=1 SV=3	206.1	5.6	3	2314.0 (M:2314.0)	44	35.6	98.79	3
4	true	B3AT_HUMAN	Band 3 anion transport protein OS=Homo sapiens GN=SLC4A1 PE=1 SV=3	101.7	4.9	1	2236.7 (M:2236.7)	35	46.5	56.87	4
5	true	STOM_HUMAN	Erythrocyte band 7 integral membrane protein OS=Homo sapiens GN=STOM PE=1 SV=3	31.7	8.9	1	1375.7 (M:1375.7)	20	74.3	102.31	5
6	true	TERA_HUMAN	Transitional endoplasmic reticulum ATPase OS=Homo sapiens GN=VCP PE=1 SV=4	89.3	5.0	1	1326.5 (M:1326.5)	29	47.8	60.24	6
7	true	ALBU_HUMAN	Serum albumin OS=Homo sapiens GN=ALB PE=1 SV=2	69.3	5.9	1	1235.6 (M:1235.6)	24	49.9	69.57	7
8	true	HBB_HUMAN	Hemoglobin subunit beta OS=Homo sapiens GN=HBB PE=1 SV=2	16.0	6.9	4	1041.1 (M:1041.1)	15	95.2	53.55	8
9	true	HBD_HUMAN	Hemoglobin subunit delta OS=Homo sapiens GN=HBD PE=1 SV=2	16.0	9.1	1	893.0 (M:893.0)	13	92.5	38.31	9
10	true	CATA_HUMAN	Catalase OS=Homo sapiens GN=CAT PE=1 SV=3	59.7	7.0	1	861.3 (M:861.3)	17	39.7	42.85	10
11	true	HBA_HUMAN	Hemoglobin subunit alpha OS=Homo sapiens GN=HBA1 PE=1 SV=2	15.2	9.4	1	797.6 (M:797.6)	15	95.1	152.05	11
12	true	EPB42_HUMAN	Erythrocyte membrane protein band 4.2 OS=Homo sapiens GN=EPB42 PE=1 SV=3	77.0	9.3	1	743.7 (M:743.7)	17	32.6	140.84	12
13	true	CAH1_HUMAN	Carbonic anhydrase 1 OS=Homo sapiens GN=CA1 PE=1 SV=2	28.9	6.7	1	593.1 (M:593.1)	11	49.4	108.99	14
14	true	PRDX2_HUMAN	Peroxiredoxin-2 OS=Homo sapiens GN=PRDX2 PE=1 SV=5	21.9	5.6	2	456.8 (M:456.8)	10	40.9	57.48	15
15	true	ACTB_HUMAN	Actin, cytoplasmic 1 OS=Homo sapiens GN=ACTB PE=1 SV=1	41.7	5.2	12	439.6 (M:439.6)	12	41.9	150.14	16
16	true	41_HUMAN	Protein 4.1 OS=Homo sapiens GN=EPB41 PE=1 SV=4	97.0	5.3	1	408.0 (M:408.0)	9	15.7	67.34	17
17	true	GTR1_HUMAN	Solute carrier family 2, facilitated glucose transporter member 1 OS=Homo sapiens GN=SLC2A1 PE=1 SV=2	54.0	9.6	3	400.9 (M:400.9)	7	13.4	53.67	18
18	true	CAH2_HUMAN	Carbonic anhydrase 2 OS=Homo sapiens GN=CA2 PE=1 SV=2	29.2	7.0	1	342.1 (M:342.1)	7	35.8	52.00	19
19	true	EM55_HUMAN	55 kDa erythrocyte membrane protein OS=Homo sapiens GN=MPP1 PE=1 SV=2	52.3	7.1	1	281.3 (M:281.3)	5	12.9	43.81	20
20	true	GBB1_HUMAN	Guanine nucleotide-binding protein G(I)/G(S)/G(T) subunit beta-1 OS=Homo sapiens GN=GNB1 PE=1 SV=3	37.4	5.6	3	205.0 (M:205.0)	5	12.6	54.05	23
21	true	GBB2_HUMAN	Guanine nucleotide-binding protein G(I)/G(S)/G(T) subunit beta-2 OS=Homo sapiens GN=GNB2 PE=1 SV=3	37.3	5.6	1	184.8 (M:184.8)	5	12.6	44.65	24
22	true	PRDX6_HUMAN	Peroxiredoxin-6 OS=Homo sapiens GN=PRDX6 PE=1 SV=3	25.0	6.0	1	173.4 (M:173.4)	3	29.5	45.76	25
23	true	GNAS2_HUMAN	Guanine nucleotide-binding protein G(s) subunit alpha isoforms short OS=Homo sapiens GN=GNAS PE=1 SV=1	45.6	5.5	10	166.2 (M:166.2)	2	9.9	341.86	26
24	true	G3P_HUMAN	Glyceraldehyde-3-phosphate dehydrogenase OS=Homo sapiens GN=GAPDH PE=1 SV=3	36.0	9.3	1	159.8 (M:159.8)	5	24.2	242.15	27
25	true	RAP1B_HUMAN	Ras-related protein Rap-1b OS=Homo sapiens GN=RAP1B PE=1 SV=1	20.8	5.5	3	154.6 (M:154.6)	3	20.7	58.33	28
26	true	GAPR1_HUMAN	Golgi-associated plant pathogenesis-related protein 1 OS=Homo sapiens GN=GLIPR2 PE=1 SV=3	17.2	10.0	1	148.3 (M:148.3)	2	16.9	36.55	29
27	true	CD59_HUMAN	CD59 glycoprotein OS=Homo sapiens GN=CD59 PE=1 SV=1	14.2	6.1	1	145.6 (M:145.6)	3	25.0	54.33	30
28	true	BCAM_HUMAN	Basal cell adhesion molecule OS=Homo sapiens GN=BCAM PE=1 SV=2	67.4	5.5	1	135.3 (M:135.3)	2	7.6	53.91	31
29	true	CD44_HUMAN	CD44 antigen OS=Homo sapiens GN=CD44 PE=1 SV=3	81.5	5.0	1	125.1 (M:125.1)	3	5.9	91.14	33
30	true	BLVRB_HUMAN	Flavin reductase (NADPH) OS=Homo sapiens GN=BLVRB PE=1 SV=3	22.1	7.9	1	118.8 (M:118.8)	2	12.1	46.90	34
31	true	RAB1B_HUMAN	Ras-related protein Rab-1B OS=Homo sapiens GN=RAB1B PE=1 SV=1	22.2	5.4	21	118.0 (M:118.0)	2	21.9	64.84	35
32	true	RAB10_HUMAN	Ras-related protein Rab-10 OS=Homo sapiens GN=RAB10 PE=1 SV=1	22.5	9.4	1	115.9 (M:115.9)	3	16.5	63.87	36
33	true	RHD_HUMAN	Blood group Rh(D) polypeptide OS=Homo sapiens GN=RHD PE=1 SV=3	45.2	9.4	2	108.2 (M:108.2)	2	4.1	47.68	37
34	true	FLOT1_HUMAN	Flotillin-1 OS=Homo sapiens GN=FLOT1 PE=1 SV=3	47.3	7.8	1	106.3 (M:106.3)	3	6.1	550.90	38
35	true	SBP1_HUMAN	Selenium-binding protein 1 OS=Homo sapiens GN=SELENBP1 PE=1 SV=2	52.4	5.9	1	101.4 (M:101.4)	2	9.1	39.09	39
36	true	ARF3_HUMAN	ADP-ribosylation factor 3 OS=Homo sapiens GN=ARF3 PE=1 SV=2	20.6	7.7	3	99.4 (M:99.4)	2	18.2	67.76	40
37	true	ACES_HUMAN	Acetylcholinesterase OS=Homo sapiens GN=ACHE PE=1 SV=1	67.8	5.9	1	95.1 (M:95.1)	3	4.6	88.52	41
38	true	CDC42_HUMAN	Cell division control protein 42 homolog OS=Homo sapiens GN=CDC42 PE=1 SV=2	21.2	6.2	1	86.5 (M:86.5)	2	19.9	57.26	42
39	true	GLPC_HUMAN	Glycophorin-C OS=Homo sapiens GN=GYPC PE=1 SV=1	13.8	4.5	1	85.3 (M:85.3)	1	20.3	42.05	43
40	true	IGHG1_HUMAN	Ig gamma-1 chain C region OS=Homo sapiens GN=IGHG1 PE=1 SV=1	36.1	9.4	4	84.1 (M:84.1)	3	9.4	70.31	44
41	true	IGHM_HUMAN	Ig mu chain C region OS=Homo sapiens GN=IGHM PE=1 SV=3	49.3	6.4	2	82.0 (M:82.0)	2	6.9	70.39	45
42	true	LDHB_HUMAN	L-lactate dehydrogenase B chain OS=Homo sapiens GN=LDHB PE=1 SV=2	36.6	5.7	3	81.6 (M:81.6)	2	6.9	97.84	46
43	true	SVIP_HUMAN	Small VCP/p97-interacting protein OS=Homo sapiens GN=SVIP PE=2 SV=1	8.4	10.0	1	78.3 (M:78.3)	1	14.3	46.12	47
44	true	HEM2_HUMAN	Delta-aminolevulinic acid dehydratase OS=Homo sapiens GN=ALAD PE=1 SV=1	36.3	6.4	1	77.4 (M:77.4)	1	8.8	40.98	48
45	true	XRP2_HUMAN	Protein XRP2 OS=Homo sapiens GN=RP2 PE=1 SV=4	39.6	4.9	1	66.8 (M:66.8)	1	6.0	104.98	49
46	true	FLOT2_HUMAN	Flotillin-2 OS=Homo sapiens GN=FLOT2 PE=1 SV=2	47.0	5.0	1	63.4 (M:63.4)	1	5.4	67.73	50
47	true	GLPA_HUMAN	Glycophorin-A OS=Homo sapiens GN=GYPA PE=1 SV=2	16.3	5.2	1	60.5 (M:60.5)	2	20.7	20.82	51
48	true	LFA3_HUMAN	Lymphocyte function-associated antigen 3 OS=Homo sapiens GN=CD58 PE=1 SV=1	28.1	6.3	1	58.7 (M:58.7)	1	4.8	469.07	52
49	true	RHAG_HUMAN	Ammonium transporter Rh type A OS=Homo sapiens GN=RHAG PE=1 SV=2	44.2	6.4	1	56.4 (M:56.4)	1	3.7	90.62	53
50	true	RAP2B_HUMAN	Ras-related protein Rap-2b OS=Homo sapiens GN=RAP2B PE=1 SV=1	20.5	4.6	3	56.0 (M:56.0)	1	8.7	91.28	54
51	true	MRCKA_HUMAN	Serine/threonine-protein kinase MRCK alpha OS=Homo sapiens GN=CDC42BPA PE=1 SV=1	197.2	6.2	1	55.7 (M:55.7)	1	0.7	73.76	55
52	true	SV422_HUMAN	Histone-lysine N-methyltransferase SUV420H2 OS=Homo sapiens GN=SUV420H2 PE=1 SV=1	52.1	11.2	1	53.1 (M:53.1)	1	3.5	702.32	56
53	true	XPO4_HUMAN	Exportin-4 OS=Homo sapiens GN=XPO4 PE=1 SV=2	130.1	4.8	1	48.7 (M:48.7)	1	1.3	103.33	57
54	true	S10A6_HUMAN	Protein S100-A6 OS=Homo sapiens GN=S100A6 PE=1 SV=1	10.2	5.2	1	48.4 (M:48.4)	1	8.9	105.51	58
55	true	CF163_HUMAN	Uncharacterized protein C6orf163 OS=Homo sapiens GN=C6orf163 PE=1 SV=2	38.5	6.5	1	44.8 (M:44.8)	1	3.6	93.75	59
56	true	ALDOA_HUMAN	Fructose-bisphosphate aldolase A OS=Homo sapiens GN=ALDOA PE=1 SV=2	39.4	9.2	1	42.9 (M:42.9)	1	3.8	15.32	60
57	true	HSF1_HUMAN	Heat shock factor protein 1 OS=Homo sapiens GN=HSF1 PE=1 SV=1	57.2	4.9	1	40.1 (M:40.1)	1	2.6	545.12	61

## Sheet: RBCs_total-membrane-prot
Row	User Flag	OK	Accession	Protein	MW [kDa]	pI	#Alt. Proteins	Scores	#Peptides	SC [%]	RMS90 [ppm]	Rank
1		true	SPTA1_HUMAN	Spectrin alpha chain, erythrocyte OS=Homo sapiens GN=SPTA1 PE=1 SV=5	279.8	4.8	3	6727.7 (M:6727.7)	124	62.1	66.37	1
2		true	SPTB1_HUMAN	Spectrin beta chain, erythrocyte OS=Homo sapiens GN=SPTB PE=1 SV=5	246.3	5.0	6	6103.3 (M:6103.3)	116	61.3	79.43	2
3		true	ANK1_HUMAN	Ankyrin-1 OS=Homo sapiens GN=ANK1 PE=1 SV=3	206.1	5.6	3	3783.8 (M:3783.8)	69	50.2	193.98	3
4		true	B3AT_HUMAN	Band 3 anion transport protein OS=Homo sapiens GN=SLC4A1 PE=1 SV=3	101.7	4.9	1	2131.7 (M:2131.7)	33	42.0	117.78	4
5		true	EPB42_HUMAN	Erythrocyte membrane protein band 4.2 OS=Homo sapiens GN=EPB42 PE=1 SV=3	77.0	9.3	1	1240.6 (M:1240.6)	26	48.9	276.63	5
6		true	41_HUMAN	Protein 4.1 OS=Homo sapiens GN=EPB41 PE=1 SV=4	97.0	5.3	2	1153.7 (M:1153.7)	24	36.9	176.64	6
7		true	HBB_HUMAN	Hemoglobin subunit beta OS=Homo sapiens GN=HBB PE=1 SV=2	16.0	6.9	4	962.1 (M:962.1)	14	95.2	61.07	7
8		true	CATA_HUMAN	Catalase OS=Homo sapiens GN=CAT PE=1 SV=3	59.7	7.0	1	956.9 (M:956.9)	18	51.4	66.35	8
9		true	ACTB_HUMAN	Actin, cytoplasmic 1 OS=Homo sapiens GN=ACTB PE=1 SV=1	41.7	5.2	12	920.4 (M:920.4)	17	58.1	49.88	9
10		true	HBD_HUMAN	Hemoglobin subunit delta OS=Homo sapiens GN=HBD PE=1 SV=2	16.0	9.1	1	911.8 (M:911.8)	13	92.5	50.35	10
11		true	HBA_HUMAN	Hemoglobin subunit alpha OS=Homo sapiens GN=HBA1 PE=1 SV=2	15.2	9.4	1	707.0 (M:707.0)	13	91.5	148.60	11
12		true	G3P_HUMAN	Glyceraldehyde-3-phosphate dehydrogenase OS=Homo sapiens GN=GAPDH PE=1 SV=3	36.0	9.3	1	705.1 (M:705.1)	13	47.8	109.86	12
13		true	FLOT1_HUMAN	Flotillin-1 OS=Homo sapiens GN=FLOT1 PE=1 SV=3	47.3	7.8	1	663.6 (M:663.6)	14	52.0	68.99	14
14		true	ALBU_HUMAN	Serum albumin OS=Homo sapiens GN=ALB PE=1 SV=2	69.3	5.9	1	638.9 (M:638.9)	14	25.6	67.43	15
15		true	EM55_HUMAN	55 kDa erythrocyte membrane protein OS=Homo sapiens GN=MPP1 PE=1 SV=2	52.3	7.1	1	606.2 (M:606.2)	9	42.5	67.17	16
16		true	PRDX2_HUMAN	Peroxiredoxin-2 OS=Homo sapiens GN=PRDX2 PE=1 SV=5	21.9	5.6	1	559.5 (M:559.5)	10	40.9	71.44	17
17		true	STOM_HUMAN	Erythrocyte band 7 integral membrane protein OS=Homo sapiens GN=STOM PE=1 SV=3	31.7	8.9	1	541.2 (M:541.2)	10	46.2	57.33	18
18		true	ALDOA_HUMAN	Fructose-bisphosphate aldolase A OS=Homo sapiens GN=ALDOA PE=1 SV=2	39.4	9.2	2	508.3 (M:508.3)	9	47.0	63.75	19
19		true	FLOT2_HUMAN	Flotillin-2 OS=Homo sapiens GN=FLOT2 PE=1 SV=2	47.0	5.0	1	474.7 (M:474.7)	11	42.3	63.93	20
20		true	CAH1_HUMAN	Carbonic anhydrase 1 OS=Homo sapiens GN=CA1 PE=1 SV=2	28.9	6.7	1	450.5 (M:450.5)	9	46.4	120.93	21
21		true	GTR1_HUMAN	Solute carrier family 2, facilitated glucose transporter member 1 OS=Homo sapiens GN=SLC2A1 PE=1 SV=2	54.0	9.6	3	355.3 (M:355.3)	6	13.4	53.88	22
22		true	ADDA_HUMAN	Alpha-adducin OS=Homo sapiens GN=ADD1 PE=1 SV=2	80.9	5.5	1	346.8 (M:346.8)	9	15.6	120.60	23
23		true	DEMA_HUMAN	Dematin OS=Homo sapiens GN=EPB49 PE=1 SV=3	45.5	9.5	1	312.0 (M:312.0)	10	27.4	68.45	25
24		true	TPM3_HUMAN	Tropomyosin alpha-3 chain OS=Homo sapiens GN=TPM3 PE=1 SV=1	32.8	4.5	4	268.5 (M:268.5)	5	23.2	80.35	26
25		true	TMOD1_HUMAN	Tropomodulin-1 OS=Homo sapiens GN=TMOD1 PE=1 SV=1	40.5	4.9	1	241.9 (M:241.9)	6	26.2	91.99	27
26		true	IGHG1_HUMAN	Ig gamma-1 chain C region OS=Homo sapiens GN=IGHG1 PE=1 SV=1	36.1	9.4	4	195.1 (M:195.1)	6	27.9	74.47	28
27		true	HEM2_HUMAN	Delta-aminolevulinic acid dehydratase OS=Homo sapiens GN=ALAD PE=1 SV=1	36.3	6.4	1	193.9 (M:193.9)	4	19.4	57.22	29
28		true	ADDB_HUMAN	Beta-adducin OS=Homo sapiens GN=ADD2 PE=1 SV=3	80.8	5.6	1	193.1 (M:193.1)	4	10.2	76.14	30
29		true	CAH2_HUMAN	Carbonic anhydrase 2 OS=Homo sapiens GN=CA2 PE=1 SV=2	29.2	7.0	1	162.7 (M:162.7)	3	24.2	85.72	31
30		true	ACLY_HUMAN	ATP-citrate synthase OS=Homo sapiens GN=ACLY PE=1 SV=3	120.8	7.1	1	150.5 (M:150.5)	4	5.8	57.12	32
31		true	PRDX6_HUMAN	Peroxiredoxin-6 OS=Homo sapiens GN=PRDX6 PE=1 SV=3	25.0	6.0	1	127.5 (M:127.5)	3	21.0	65.65	33
32		true	RHD_HUMAN	Blood group Rh(D) polypeptide OS=Homo sapiens GN=RHD PE=1 SV=3	45.2	9.4	2	118.8 (M:118.8)	2	4.1	59.94	34
33		true	HSP7C_HUMAN	Heat shock cognate 71 kDa protein OS=Homo sapiens GN=HSPA8 PE=1 SV=1	70.9	5.2	5	118.0 (M:118.0)	3	6.0	49.27	35
34		true	PRDX1_HUMAN	Peroxiredoxin-1 OS=Homo sapiens GN=PRDX1 PE=1 SV=1	22.1	9.2	1	116.3 (M:116.3)	3	15.6	63.21	36
35		true	GLPC_HUMAN	Glycophorin-C OS=Homo sapiens GN=GYPC PE=1 SV=1	13.8	4.5	1	108.0 (M:108.0)	2	24.2	156.76	37
36		true	RAP1A_HUMAN	Ras-related protein Rap-1A OS=Homo sapiens GN=RAP1A PE=1 SV=1	21.0	7.2	3	104.8 (M:104.8)	2	15.2	79.12	38
37		true	BLVRB_HUMAN	Flavin reductase (NADPH) OS=Homo sapiens GN=BLVRB PE=1 SV=3	22.1	7.9	1	104.4 (M:104.4)	2	12.1	50.84	39
38		true	CD59_HUMAN	CD59 glycoprotein OS=Homo sapiens GN=CD59 PE=1 SV=1	14.2	6.1	1	102.2 (M:102.2)	2	25.0	67.70	40
39		true	KELL_HUMAN	Kell blood group glycoprotein OS=Homo sapiens GN=KEL PE=1 SV=2	82.8	9.1	1	101.5 (M:101.5)	3	5.1	58.52	41
40		true	LEG3_HUMAN	Galectin-3 OS=Homo sapiens GN=LGALS3 PE=1 SV=5	26.1	9.1	1	98.9 (M:98.9)	3	13.2	78.69	42
41		true	PLCG1_HUMAN	1-phosphatidylinositol-4,5-bisphosphate phosphodiesterase gamma-1 OS=Homo sapiens GN=PLCG1 PE=1 SV=1	148.4	5.7	4	98.2 (M:98.2)	2	1.5	122.43	43
42		true	GAPR1_HUMAN	Golgi-associated plant pathogenesis-related protein 1 OS=Homo sapiens GN=GLIPR2 PE=1 SV=3	17.2	10.0	1	97.1 (M:97.1)	2	16.9	370.70	44
43		true	GLPA_HUMAN	Glycophorin-A OS=Homo sapiens GN=GYPA PE=1 SV=2	16.3	5.2	1	83.2 (M:83.2)	1	20.7	27.12	45
44		true	K6PF_HUMAN	6-phosphofructokinase, muscle type OS=Homo sapiens GN=PFKM PE=1 SV=2	85.1	9.2	1	73.1 (M:73.1)	2	2.4	631.55	46
45		true	TCPG_HUMAN	T-complex protein 1 subunit gamma OS=Homo sapiens GN=CCT3 PE=1 SV=4	60.5	6.1	1	68.6 (M:68.6)	2	4.0	85.01	47
46		true	CD47_HUMAN	Leukocyte surface antigen CD47 OS=Homo sapiens GN=CD47 PE=1 SV=1	35.2	7.6	1	67.0 (M:67.0)	1	5.9	68.74	48
47		true	AKD1_HUMAN	Adenylate kinase domain-containing protein 1 OS=Homo sapiens GN=AKD1 PE=1 SV=2	221.3	4.8	1	65.7 (M:65.7)	1	0.7	778.74	49
48		true	ZN626_HUMAN	Zinc finger protein 626 OS=Homo sapiens GN=ZNF626 PE=2 SV=2	60.9	10.2	1	62.2 (M:62.2)	2	3.6	27.51	50
49		true	TPM3L_HUMAN	Putative tropomyosin alpha-3 chain-like protein OS=Homo sapiens PE=5 SV=2	26.3	4.3	1	57.4 (M:57.4)	1	6.3	59.83	51
50		true	GNAL_HUMAN	Guanine nucleotide-binding protein G(olf) subunit alpha OS=Homo sapiens GN=GNAL PE=1 SV=1	44.3	6.2	10	56.2 (M:56.2)	1	4.2	92.99	52
51		true	ZN253_HUMAN	Zinc finger protein 253 OS=Homo sapiens GN=ZNF253 PE=2 SV=2	57.6	10.3	1	56.1 (M:56.1)	2	4.4	362.38	53
52		true	S10A6_HUMAN	Protein S100-A6 OS=Homo sapiens GN=S100A6 PE=1 SV=1	10.2	5.2	1	55.5 (M:55.5)	1	16.7	78.35	54
53		true	RHAG_HUMAN	Ammonium transporter Rh type A OS=Homo sapiens GN=RHAG PE=1 SV=2	44.2	6.4	1	53.7 (M:53.7)	0	3.7	104.62	55
54		true	CO7A1_HUMAN	Collagen alpha-1(VII) chain OS=Homo sapiens GN=COL7A1 PE=1 SV=2	295.0	5.9	1	53.3 (M:53.3)	1	0.7	68.77	56
55		true	PGK1_HUMAN	Phosphoglycerate kinase 1 OS=Homo sapiens GN=PGK1 PE=1 SV=3	44.6	9.2	1	53.1 (M:53.1)	1	6.7	177.62	57
56		true	SH3L1_HUMAN	SH3 domain-binding glutamic acid-rich-like protein OS=Homo sapiens GN=SH3BGRL PE=1 SV=1	12.8	5.1	1	49.2 (M:49.2)	1	11.4	40.04	58
57		true	PCSK5_HUMAN	Proprotein convertase subtilisin/kexin type 5 OS=Homo sapiens GN=PCSK5 PE=1 SV=4	206.8	5.7	1	49.1 (M:49.1)	1	1.4	598.49	59
58		true	PCY2_HUMAN	Ethanolamine-phosphate cytidylyltransferase OS=Homo sapiens GN=PCYT2 PE=1 SV=1	43.8	6.5	1	48.8 (M:48.8)	1	2.6	64.97	60
59		true	BTNL9_HUMAN	Butyrophilin-like protein 9 OS=Homo sapiens GN=BTNL9 PE=2 SV=1	59.7	6.0	1	41.6 (M:41.6)	1	2.6	76.51	61

## Sheet: MVs_band3-complexes
Row	OK	Accession	Protein	MW [kDa]	pI	#Alt. Proteins	Scores	#Peptides	SC [%]	RMS90 [ppm]	Rank
1	true	B3AT_HUMAN	Band 3 anion transport protein OS=Homo sapiens GN=SLC4A1 PE=1 SV=3	101.7	4.9	1	1727.1 (M:1727.1)	27	35.6	95.45	2
2	true	HBB_HUMAN	Hemoglobin subunit beta OS=Homo sapiens GN=HBB PE=1 SV=2	16.0	6.9	4	702.6 (M:702.6)	13	93.9	64.54	11
3	true	STOM_HUMAN	Erythrocyte band 7 integral membrane protein OS=Homo sapiens GN=STOM PE=1 SV=3	31.7	8.9	1	494.1 (M:494.1)	9	38.2	77.63	13
4	true	ALBU_HUMAN	Serum albumin OS=Homo sapiens GN=ALB PE=1 SV=2	69.3	5.9	1	413.2 (M:413.2)	9	20.2	70.78	14
5	true	HBD_HUMAN	Hemoglobin subunit delta OS=Homo sapiens GN=HBD PE=1 SV=2	16.0	9.1	1	412.6 (M:412.6)	7	46.9	62.53	15
6	true	HBA_HUMAN	Hemoglobin subunit alpha OS=Homo sapiens GN=HBA1 PE=1 SV=2	15.2	9.4	1	386.9 (M:386.9)	7	68.3	61.28	16
7	true	DESP_HUMAN	Desmoplakin OS=Homo sapiens GN=DSP PE=1 SV=3	331.6	6.4	1	380.5 (M:380.5)	7	4.6	197.47	17
8	true	PLAK_HUMAN	Junction plakoglobin OS=Homo sapiens GN=JUP PE=1 SV=3	81.7	5.7	2	143.9 (M:143.9)	4	7.7	69.89	19
9	true	CALL5_HUMAN	Calmodulin-like protein 5 OS=Homo sapiens GN=CALML5 PE=1 SV=2	15.9	4.1	1	138.1 (M:138.1)	3	28.8	100.60	20
10	true	ANK1_HUMAN	Ankyrin-1 OS=Homo sapiens GN=ANK1 PE=1 SV=3	206.1	5.6	1	122.8 (M:122.8)	4	2.8	79.26	21
11	true	EPB42_HUMAN	Erythrocyte membrane protein band 4.2 OS=Homo sapiens GN=EPB42 PE=1 SV=3	77.0	9.3	1	101.9 (M:101.9)	3	5.1	76.38	22
12	true	GTR1_HUMAN	Solute carrier family 2, facilitated glucose transporter member 1 OS=Homo sapiens GN=SLC2A1 PE=1 SV=2	54.0	9.6	1	94.9 (M:94.9)	3	4.9	91.54	23
13	true	KV203_HUMAN	Ig kappa chain V-II region MIL OS=Homo sapiens PE=1 SV=1	12.0	0.0	5	74.8 (M:74.8)	1	11.6	54.46	24
14	true	DCD_HUMAN	Dermcidin OS=Homo sapiens GN=DCD PE=1 SV=2	11.3	6.1	1	63.1 (M:63.1)	1	10.0	60.77	25
15	true	WAPL_HUMAN	Wings apart-like protein homolog OS=Homo sapiens GN=WAPAL PE=1 SV=1	132.9	5.2	1	52.4 (M:52.4)	1	1.9	765.57	26
16	true	CO4A_HUMAN	Complement C4-A OS=Homo sapiens GN=C4A PE=1 SV=1	192.7	6.7	2	51.8 (M:51.8)	1	1.4	660.73	27
17	true	MY18A_HUMAN	Unconventional myosin-XVIIIa OS=Homo sapiens GN=MYO18A PE=1 SV=3	233.0	5.9	1	50.7 (M:50.7)	0	1.2	387.27	28
18	true	LEG7_HUMAN	Galectin-7 OS=Homo sapiens GN=LGALS7 PE=1 SV=2	15.1	8.0	1	44.2 (M:44.2)	1	8.1	43.23	29
19	true	SPTA1_HUMAN	Spectrin alpha chain, erythrocyte OS=Homo sapiens GN=SPTA1 PE=1 SV=5	279.8	4.8	1	42.6 (M:42.6)	1	0.4	109.58	30

## Sheet: RBCs_band3-complexes
Row	User Flag	OK	Accession	Protein	MW [kDa]	pI	#Alt. Proteins	Scores	#Peptides	SC [%]	RMS90 [ppm]	Rank
1		true	SPTB1_HUMAN	Spectrin beta chain, erythrocyte OS=Homo sapiens GN=SPTB PE=1 SV=5	246.3	5.0	4	2591.1 (M:2591.1)	57	34.8	128.95	1
2		true	SPTA1_HUMAN	Spectrin alpha chain, erythrocyte OS=Homo sapiens GN=SPTA1 PE=1 SV=5	279.8	4.8	2	2510.6 (M:2510.6)	64	32.3	65.05	2
3		true	B3AT_HUMAN	Band 3 anion transport protein OS=Homo sapiens GN=SLC4A1 PE=1 SV=3	101.7	4.9	1	1736.5 (M:1736.5)	30	35.6	158.11	3
4		true	ANK1_HUMAN	Ankyrin-1 OS=Homo sapiens GN=ANK1 PE=1 SV=3	206.1	5.6	3	1708.5 (M:1708.5)	33	28.0	156.69	4
5		true	HBB_HUMAN	Hemoglobin subunit beta OS=Homo sapiens GN=HBB PE=1 SV=2	16.0	6.9	4	687.1 (M:687.1)	12	93.9	93.20	9
6		true	EPB42_HUMAN	Erythrocyte membrane protein band 4.2 OS=Homo sapiens GN=EPB42 PE=1 SV=3	77.0	9.3	1	646.6 (M:646.6)	14	27.4	82.02	10
7		true	ALBU_HUMAN	Serum albumin OS=Homo sapiens GN=ALB PE=1 SV=2	69.3	5.9	1	518.2 (M:518.2)	11	23.0	78.23	11
8		true	HBD_HUMAN	Hemoglobin subunit delta OS=Homo sapiens GN=HBD PE=1 SV=2	16.0	9.1	1	378.9 (M:378.9)	8	53.1	60.21	12
9		true	HBA_HUMAN	Hemoglobin subunit alpha OS=Homo sapiens GN=HBA1 PE=1 SV=2	15.2	9.4	1	368.1 (M:368.1)	8	69.0	57.71	14
10		true	ACTB_HUMAN	Actin, cytoplasmic 1 OS=Homo sapiens GN=ACTB PE=1 SV=1	41.7	5.2	12	319.2 (M:319.2)	7	27.2	63.96	15
11		true	STOM_HUMAN	Erythrocyte band 7 integral membrane protein OS=Homo sapiens GN=STOM PE=1 SV=3	31.7	8.9	1	196.8 (M:196.8)	5	27.8	89.16	18
12		true	GTR1_HUMAN	Solute carrier family 2, facilitated glucose transporter member 1 OS=Homo sapiens GN=SLC2A1 PE=1 SV=2	54.0	9.6	1	134.2 (M:134.2)	3	4.9	183.58	19
13		true	APOD_HUMAN	Apolipoprotein D OS=Homo sapiens GN=APOD PE=1 SV=1	21.3	4.9	1	120.6 (M:120.6)	3	21.2	74.11	20
14		true	KV203_HUMAN	Ig kappa chain V-II region MIL OS=Homo sapiens PE=1 SV=1	12.0	0.0	5	109.6 (M:109.6)	1	11.6	44.62	21
15		true	PIP_HUMAN	Prolactin-inducible protein OS=Homo sapiens GN=PIP PE=1 SV=1	16.6	9.3	1	85.6 (M:85.6)	2	11.6	184.24	22
16		true	EM55_HUMAN	55 kDa erythrocyte membrane protein OS=Homo sapiens GN=MPP1 PE=1 SV=2	52.3	7.1	1	59.4 (M:59.4)	1	5.2	56.82	23

## Sheet: Comparison
Total membrane proteins / RBCs vs MVs
Row	Accession	Name	Meta Score A	Meta Score B	Peptides A	Peptides B	SC [%] A	SC [%] B	RMS90 [ppm] A	RMS90 [ppm] B	Rank A	Rank B	Set	Location	Search Result	Parameters	Proteins	Peptides
1	GTR1_HUMAN	Solute carrier family 2, facilitated glucose transporter member 1 OS=Homo sapiens GN=SLC2A1 PE=1 SV=2	400.9	355.3	7	6	13.4	13.4	53.67	53.88	18	22	A	ah_20140825_Exp8/DC Extracts/Gel1	MVs		57	577
2	PRDX2_HUMAN	Peroxiredoxin-2 OS=Homo sapiens GN=PRDX2 PE=1 SV=5	456.8	559.5	10	10	40.9	40.9	57.48	71.44	15	17	B	ah_20140825_Exp8/DC Extracts/Gel1	RBCs		58	672
3	ZN253_HUMAN	Zinc finger protein 253 OS=Homo sapiens GN=ZNF253 PE=2 SV=2	0.0	56.1	0	2	0.0	4.4	0.00	362.38	0	53
4	FLOT1_HUMAN	Flotillin-1 OS=Homo sapiens GN=FLOT1 PE=1 SV=3	106.3	663.6	3	14	6.1	52.0	550.90	68.99	38	14
5	AKD1_HUMAN	Adenylate kinase domain-containing protein 1 OS=Homo sapiens GN=AKD1 PE=1 SV=2	0.0	65.7	0	1	0.0	0.7	0.00	778.74	0	49
6	BTNL9_HUMAN	Butyrophilin-like protein 9 OS=Homo sapiens GN=BTNL9 PE=2 SV=1	0.0	41.6	0	1	0.0	2.6	0.00	76.51	0	61
7	CF163_HUMAN	Uncharacterized protein C6orf163 OS=Homo sapiens GN=C6orf163 PE=1 SV=2	44.8	0.0	1	0	3.6	0.0	93.75	0.00	59	0
8	ALBU_HUMAN	Serum albumin OS=Homo sapiens GN=ALB PE=1 SV=2	1235.6	638.9	24	14	49.9	25.6	69.57	67.43	7	15
9	KELL_HUMAN	Kell blood group glycoprotein OS=Homo sapiens GN=KEL PE=1 SV=2	0.0	101.5	0	3	0.0	5.1	0.00	58.52	0	41
10	IGHG1_HUMAN	Ig gamma-1 chain C region OS=Homo sapiens GN=IGHG1 PE=1 SV=1	84.1	195.1	3	6	9.4	27.9	70.31	74.47	44	28
11	HSP7C_HUMAN	Heat shock cognate 71 kDa protein OS=Homo sapiens GN=HSPA8 PE=1 SV=1	0.0	118.0	0	3	0.0	6.0	0.00	49.27	0	35
12	GNAS2_HUMAN	Guanine nucleotide-binding protein G(s) subunit alpha isoforms short OS=Homo sapiens GN=GNAS PE=1 SV=1	166.2	0.0	2	0	9.9	0.0	341.86	0.00	26	0
13	GNAL_HUMAN	Guanine nucleotide-binding protein G(olf) subunit alpha OS=Homo sapiens GN=GNAL PE=1 SV=1	0.0	56.2	0	1	0.0	4.2	0.00	92.99	0	52
14	ACLY_HUMAN	ATP-citrate synthase OS=Homo sapiens GN=ACLY PE=1 SV=3	0.0	150.5	0	4	0.0	5.8	0.00	57.12	0	32
15	TCPG_HUMAN	T-complex protein 1 subunit gamma OS=Homo sapiens GN=CCT3 PE=1 SV=4	0.0	68.6	0	2	0.0	4.0	0.00	85.01	0	47
16	LDHB_HUMAN	L-lactate dehydrogenase B chain OS=Homo sapiens GN=LDHB PE=1 SV=2	81.6	0.0	2	0	6.9	0.0	97.84	0.00	46	0
17	CATA_HUMAN	Catalase OS=Homo sapiens GN=CAT PE=1 SV=3	861.3	956.9	17	18	39.7	51.4	42.85	66.35	10	8
18	41_HUMAN	Protein 4.1 OS=Homo sapiens GN=EPB41 PE=1 SV=4	408.0	1153.7	9	24	15.7	36.9	67.34	176.64	17	6
19	PRDX6_HUMAN	Peroxiredoxin-6 OS=Homo sapiens GN=PRDX6 PE=1 SV=3	173.4	127.5	3	3	29.5	21.0	45.76	65.65	25	33
20	LFA3_HUMAN	Lymphocyte function-associated antigen 3 OS=Homo sapiens GN=CD58 PE=1 SV=1	58.7	0.0	1	0	4.8	0.0	469.07	0.00	52	0
21	XPO4_HUMAN	Exportin-4 OS=Homo sapiens GN=XPO4 PE=1 SV=2	48.7	0.0	1	0	1.3	0.0	103.33	0.00	57	0
22	GAPR1_HUMAN	Golgi-associated plant pathogenesis-related protein 1 OS=Homo sapiens GN=GLIPR2 PE=1 SV=3	148.3	97.1	2	2	16.9	16.9	36.55	370.70	29	44
23	EM55_HUMAN	55 kDa erythrocyte membrane protein OS=Homo sapiens GN=MPP1 PE=1 SV=2	281.3	606.2	5	9	12.9	42.5	43.81	67.17	20	16
24	SV422_HUMAN	Histone-lysine N-methyltransferase SUV420H2 OS=Homo sapiens GN=SUV420H2 PE=1 SV=1	53.1	0.0	1	0	3.5	0.0	702.32	0.00	56	0
25	SPTB1_HUMAN	Spectrin beta chain, erythrocyte OS=Homo sapiens GN=SPTB PE=1 SV=5	5001.7	6103.3	101	116	55.8	61.3	65.72	79.43	2	2
26	B3AT_HUMAN	Band 3 anion transport protein OS=Homo sapiens GN=SLC4A1 PE=1 SV=3	2236.7	2131.7	35	33	46.5	42.0	56.87	117.78	4	4
27	TMOD1_HUMAN	Tropomodulin-1 OS=Homo sapiens GN=TMOD1 PE=1 SV=1	0.0	241.9	0	6	0.0	26.2	0.00	91.99	0	27
28	CO7A1_HUMAN	Collagen alpha-1(VII) chain OS=Homo sapiens GN=COL7A1 PE=1 SV=2	0.0	53.3	0	1	0.0	0.7	0.00	68.77	0	56
29	CDC42_HUMAN	Cell division control protein 42 homolog OS=Homo sapiens GN=CDC42 PE=1 SV=2	86.5	0.0	2	0	19.9	0.0	57.26	0.00	42	0
30	CD59_HUMAN	CD59 glycoprotein OS=Homo sapiens GN=CD59 PE=1 SV=1	145.6	102.2	3	2	25.0	25.0	54.33	67.70	30	40
31	ACTB_HUMAN	Actin, cytoplasmic 1 OS=Homo sapiens GN=ACTB PE=1 SV=1	439.6	920.4	12	17	41.9	58.1	150.14	49.88	16	9
32	HBA_HUMAN	Hemoglobin subunit alpha OS=Homo sapiens GN=HBA1 PE=1 SV=2	797.6	707.0	15	13	95.1	91.5	152.05	148.60	11	11
33	TPM3_HUMAN	Tropomyosin alpha-3 chain OS=Homo sapiens GN=TPM3 PE=1 SV=1	0.0	268.5	0	5	0.0	23.2	0.00	80.35	0	26
34	GLPA_HUMAN	Glycophorin-A OS=Homo sapiens GN=GYPA PE=1 SV=2	60.5	83.2	2	1	20.7	20.7	20.82	27.12	51	45
35	CD47_HUMAN	Leukocyte surface antigen CD47 OS=Homo sapiens GN=CD47 PE=1 SV=1	0.0	67.0	0	1	0.0	5.9	0.00	68.74	0	48
36	TERA_HUMAN	Transitional endoplasmic reticulum ATPase OS=Homo sapiens GN=VCP PE=1 SV=4	1326.5	0.0	29	0	47.8	0.0	60.24	0.00	6	0
37	MRCKA_HUMAN	Serine/threonine-protein kinase MRCK alpha OS=Homo sapiens GN=CDC42BPA PE=1 SV=1	55.7	0.0	1	0	0.7	0.0	73.76	0.00	55	0
38	S10A6_HUMAN	Protein S100-A6 OS=Homo sapiens GN=S100A6 PE=1 SV=1	48.4	55.5	1	1	8.9	16.7	105.51	78.35	58	54
39	RHAG_HUMAN	Ammonium transporter Rh type A OS=Homo sapiens GN=RHAG PE=1 SV=2	56.4	0.0	1	0	3.7	0.0	90.62	0.00	53	0
40	HBB_HUMAN	Hemoglobin subunit beta OS=Homo sapiens GN=HBB PE=1 SV=2	1041.1	962.1	15	14	95.2	95.2	53.55	61.07	8	7
41	SBP1_HUMAN	Selenium-binding protein 1 OS=Homo sapiens GN=SELENBP1 PE=1 SV=2	101.4	0.0	2	0	9.1	0.0	39.09	0.00	39	0
42	GBB2_HUMAN	Guanine nucleotide-binding protein G(I)/G(S)/G(T) subunit beta-2 OS=Homo sapiens GN=GNB2 PE=1 SV=3	184.8	0.0	5	0	12.6	0.0	44.65	0.00	24	0
43	HBD_HUMAN	Hemoglobin subunit delta OS=Homo sapiens GN=HBD PE=1 SV=2	893.0	911.8	13	13	92.5	92.5	38.31	50.35	9	10
44	IGHM_HUMAN	Ig mu chain C region OS=Homo sapiens GN=IGHM PE=1 SV=3	82.0	0.0	2	0	6.9	0.0	70.39	0.00	45	0
45	PCY2_HUMAN	Ethanolamine-phosphate cytidylyltransferase OS=Homo sapiens GN=PCYT2 PE=1 SV=1	0.0	48.8	0	1	0.0	2.6	0.00	64.97	0	60
46	BCAM_HUMAN	Basal cell adhesion molecule OS=Homo sapiens GN=BCAM PE=1 SV=2	135.3	0.0	2	0	7.6	0.0	53.91	0.00	31	0
47	G3P_HUMAN	Glyceraldehyde-3-phosphate dehydrogenase OS=Homo sapiens GN=GAPDH PE=1 SV=3	159.8	705.1	5	13	24.2	47.8	242.15	109.86	27	12
48	GLPC_HUMAN	Glycophorin-C OS=Homo sapiens GN=GYPC PE=1 SV=1	85.3	108.0	1	2	20.3	24.2	42.05	156.76	43	37
49	ADDA_HUMAN	Alpha-adducin OS=Homo sapiens GN=ADD1 PE=1 SV=2	0.0	346.8	0	9	0.0	15.6	0.00	120.60	0	23
50	ANK1_HUMAN	Ankyrin-1 OS=Homo sapiens GN=ANK1 PE=1 SV=3	2314.0	3783.8	44	69	35.6	50.2	98.79	193.98	3	3
51	PGK1_HUMAN	Phosphoglycerate kinase 1 OS=Homo sapiens GN=PGK1 PE=1 SV=3	0.0	53.1	0	1	0.0	6.7	0.00	177.62	0	57
52	CAH1_HUMAN	Carbonic anhydrase 1 OS=Homo sapiens GN=CA1 PE=1 SV=2	593.1	450.5	11	9	49.4	46.4	108.99	120.93	14	21
53	ARF3_HUMAN	ADP-ribosylation factor 3 OS=Homo sapiens GN=ARF3 PE=1 SV=2	99.4	0.0	2	0	18.2	0.0	67.76	0.00	40	0
54	RAP1B_HUMAN	Ras-related protein Rap-1b OS=Homo sapiens GN=RAP1B PE=1 SV=1	154.6	0.0	3	0	20.7	0.0	58.33	0.00	28	0
55	RAP1A_HUMAN	Ras-related protein Rap-1A OS=Homo sapiens GN=RAP1A PE=1 SV=1	0.0	104.8	0	2	0.0	15.2	0.00	79.12	0	38
56	PCSK5_HUMAN	Proprotein convertase subtilisin/kexin type 5 OS=Homo sapiens GN=PCSK5 PE=1 SV=4	0.0	49.1	0	1	0.0	1.4	0.00	598.49	0	59
57	EPB42_HUMAN	Erythrocyte membrane protein band 4.2 OS=Homo sapiens GN=EPB42 PE=1 SV=3	743.7	1240.6	17	26	32.6	48.9	140.84	276.63	12	5
58	LEG3_HUMAN	Galectin-3 OS=Homo sapiens GN=LGALS3 PE=1 SV=5	0.0	98.9	0	3	0.0	13.2	0.00	78.69	0	42
59	CD44_HUMAN	CD44 antigen OS=Homo sapiens GN=CD44 PE=1 SV=3	125.1	0.0	3	0	5.9	0.0	91.14	0.00	33	0
60	RAB10_HUMAN	Ras-related protein Rab-10 OS=Homo sapiens GN=RAB10 PE=1 SV=1	115.9	0.0	3	0	16.5	0.0	63.87	0.00	36	0
61	SPTA1_HUMAN	Spectrin alpha chain, erythrocyte OS=Homo sapiens GN=SPTA1 PE=1 SV=5	5215.9	6727.7	108	124	54.4	62.1	68.46	66.37	1	1
62	RAP2B_HUMAN	Ras-related protein Rap-2b OS=Homo sapiens GN=RAP2B PE=1 SV=1	56.0	0.0	1	0	8.7	0.0	91.28	0.00	54	0
63	SH3L1_HUMAN	SH3 domain-binding glutamic acid-rich-like protein OS=Homo sapiens GN=SH3BGRL PE=1 SV=1	0.0	49.2	0	1	0.0	11.4	0.00	40.04	0	58
64	HEM2_HUMAN	Delta-aminolevulinic acid dehydratase OS=Homo sapiens GN=ALAD PE=1 SV=1	77.4	193.9	1	4	8.8	19.4	40.98	57.22	48	29
65	RAB1B_HUMAN	Ras-related protein Rab-1B OS=Homo sapiens GN=RAB1B PE=1 SV=1	118.0	0.0	2	0	21.9	0.0	64.84	0.00	35	0
66	TPM3L_HUMAN	Putative tropomyosin alpha-3 chain-like protein OS=Homo sapiens PE=5 SV=2	0.0	57.4	0	1	0.0	6.3	0.00	59.83	0	51
67	CAH2_HUMAN	Carbonic anhydrase 2 OS=Homo sapiens GN=CA2 PE=1 SV=2	342.1	162.7	7	3	35.8	24.2	52.00	85.72	19	31
68	XRP2_HUMAN	Protein XRP2 OS=Homo sapiens GN=RP2 PE=1 SV=4	66.8	0.0	1	0	6.0	0.0	104.98	0.00	49	0
69	ZN626_HUMAN	Zinc finger protein 626 OS=Homo sapiens GN=ZNF626 PE=2 SV=2	0.0	62.2	0	2	0.0	3.6	0.00	27.51	0	50
70	DEMA_HUMAN	Dematin OS=Homo sapiens GN=EPB49 PE=1 SV=3	0.0	312.0	0	10	0.0	27.4	0.00	68.45	0	25
71	ACES_HUMAN	Acetylcholinesterase OS=Homo sapiens GN=ACHE PE=1 SV=1	95.1	0.0	3	0	4.6	0.0	88.52	0.00	41	0
72	STOM_HUMAN	Erythrocyte band 7 integral membrane protein OS=Homo sapiens GN=STOM PE=1 SV=3	1375.7	541.2	20	10	74.3	46.2	102.31	57.33	5	18
73	FLOT2_HUMAN	Flotillin-2 OS=Homo sapiens GN=FLOT2 PE=1 SV=2	63.4	474.7	1	11	5.4	42.3	67.73	63.93	50	20
74	SVIP_HUMAN	Small VCP/p97-interacting protein OS=Homo sapiens GN=SVIP PE=2 SV=1	78.3	0.0	1	0	14.3	0.0	46.12	0.00	47	0
75	PRDX1_HUMAN	Peroxiredoxin-1 OS=Homo sapiens GN=PRDX1 PE=1 SV=1	0.0	116.3	0	3	0.0	15.6	0.00	63.21	0	36
76	HSF1_HUMAN	Heat shock factor protein 1 OS=Homo sapiens GN=HSF1 PE=1 SV=1	40.1	0.0	1	0	2.6	0.0	545.12	0.00	61	0
77	GBB1_HUMAN	Guanine nucleotide-binding protein G(I)/G(S)/G(T) subunit beta-1 OS=Homo sapiens GN=GNB1 PE=1 SV=3	205.0	0.0	5	0	12.6	0.0	54.05	0.00	23	0
78	RHD_HUMAN	Blood group Rh(D) polypeptide OS=Homo sapiens GN=RHD PE=1 SV=3	108.2	118.8	2	2	4.1	4.1	47.68	59.94	37	34
79	BLVRB_HUMAN	Flavin reductase (NADPH) OS=Homo sapiens GN=BLVRB PE=1 SV=3	118.8	104.4	2	2	12.1	12.1	46.90	50.84	34	39
80	PLCG1_HUMAN	1-phosphatidylinositol-4,5-bisphosphate phosphodiesterase gamma-1 OS=Homo sapiens GN=PLCG1 PE=1 SV=1	0.0	98.2	0	2	0.0	1.5	0.00	122.43	0	43
81	K6PF_HUMAN	6-phosphofructokinase, muscle type OS=Homo sapiens GN=PFKM PE=1 SV=2	0.0	73.1	0	2	0.0	2.4	0.00	631.55	0	46
82	ADDB_HUMAN	Beta-adducin OS=Homo sapiens GN=ADD2 PE=1 SV=3	0.0	193.1	0	4	0.0	10.2	0.00	76.14	0	30
83	ALDOA_HUMAN	Fructose-bisphosphate aldolase A OS=Homo sapiens GN=ALDOA PE=1 SV=2	42.9	508.3	1	9	3.8	47.0	15.32	63.75	60	19
Band 3 complexes / RBCs vs MVs
Row	Accession	Name	Meta Score A	Meta Score B	Peptides A	Peptides B	SC [%] A	SC [%] B	RMS90 [ppm] A	RMS90 [ppm] B	Rank A	Rank B	Set	Location	Search Result	Parameters	Proteins	Peptides
1	KV203_HUMAN	Ig kappa chain V-II region MIL OS=Homo sapiens PE=1 SV=1	109.6	74.8	1	1	11.6	11.6	44.62	54.46	21	24	A	ah_20140825_Exp8/Eluates/Gel2	RBCs		16	259
2	SPTA1_HUMAN	Spectrin alpha chain, erythrocyte OS=Homo sapiens GN=SPTA1 PE=1 SV=5	2510.6	42.6	64	1	32.3	0.4	65.05	109.58	2	30	B	ah_20140825_Exp8/Eluates/Gel2	MVs		18	102
3	GTR1_HUMAN	Solute carrier family 2, facilitated glucose transporter member 1 OS=Homo sapiens GN=SLC2A1 PE=1 SV=2	134.2	94.9	3	3	4.9	4.9	183.58	91.54	19	23
4	ANK1_HUMAN	Ankyrin-1 OS=Homo sapiens GN=ANK1 PE=1 SV=3	1708.5	122.8	33	4	28.0	2.8	156.69	79.26	4	21
5	EM55_HUMAN	55 kDa erythrocyte membrane protein OS=Homo sapiens GN=MPP1 PE=1 SV=2	59.4	0.0	1	0	5.2	0.0	56.82	0.00	23	0
6	APOD_HUMAN	Apolipoprotein D OS=Homo sapiens GN=APOD PE=1 SV=1	120.6	0.0	3	0	21.2	0.0	74.11	0.00	20	0
7	PLAK_HUMAN	Junction plakoglobin OS=Homo sapiens GN=JUP PE=1 SV=3	0.0	143.9	0	4	0.0	7.7	0.00	69.89	0	19
8	DCD_HUMAN	Dermcidin OS=Homo sapiens GN=DCD PE=1 SV=2	0.0	63.1	0	1	0.0	10.0	0.00	60.77	0	25
9	SPTB1_HUMAN	Spectrin beta chain, erythrocyte OS=Homo sapiens GN=SPTB PE=1 SV=5	2591.1	0.0	57	0	34.8	0.0	128.95	0.00	1	0
10	PIP_HUMAN	Prolactin-inducible protein OS=Homo sapiens GN=PIP PE=1 SV=1	85.6	0.0	2	0	11.6	0.0	184.24	0.00	22	0
11	LEG7_HUMAN	Galectin-7 OS=Homo sapiens GN=LGALS7 PE=1 SV=2	0.0	44.2	0	1	0.0	8.1	0.00	43.23	0	29
12	ALBU_HUMAN	Serum albumin OS=Homo sapiens GN=ALB PE=1 SV=2	518.2	413.2	11	9	23.0	20.2	78.23	70.78	11	14
13	B3AT_HUMAN	Band 3 anion transport protein OS=Homo sapiens GN=SLC4A1 PE=1 SV=3	1736.5	1727.1	30	27	35.6	35.6	158.11	95.45	3	2
14	DESP_HUMAN	Desmoplakin OS=Homo sapiens GN=DSP PE=1 SV=3	0.0	380.5	0	7	0.0	4.6	0.00	197.47	0	17
15	CALL5_HUMAN	Calmodulin-like protein 5 OS=Homo sapiens GN=CALML5 PE=1 SV=2	0.0	138.1	0	3	0.0	28.8	0.00	100.60	0	20
16	ACTB_HUMAN	Actin, cytoplasmic 1 OS=Homo sapiens GN=ACTB PE=1 SV=1	319.2	0.0	7	0	27.2	0.0	63.96	0.00	15	0
17	STOM_HUMAN	Erythrocyte band 7 integral membrane protein OS=Homo sapiens GN=STOM PE=1 SV=3	196.8	494.1	5	9	27.8	38.2	89.16	77.63	18	13
18	EPB42_HUMAN	Erythrocyte membrane protein band 4.2 OS=Homo sapiens GN=EPB42 PE=1 SV=3	646.6	101.9	14	3	27.4	5.1	82.02	76.38	10	22
19	HBA_HUMAN	Hemoglobin subunit alpha OS=Homo sapiens GN=HBA1 PE=1 SV=2	368.1	386.9	8	7	69.0	68.3	57.71	61.28	14	16
20	CO4A_HUMAN	Complement C4-A OS=Homo sapiens GN=C4A PE=1 SV=1	0.0	51.8	0	1	0.0	1.4	0.00	660.73	0	27
21	WAPL_HUMAN	Wings apart-like protein homolog OS=Homo sapiens GN=WAPAL PE=1 SV=1	0.0	52.4	0	1	0.0	1.9	0.00	765.57	0	26
22	HBB_HUMAN	Hemoglobin subunit beta OS=Homo sapiens GN=HBB PE=1 SV=2	687.1	702.6	12	13	93.9	93.9	93.20	64.54	9	11
23	HBD_HUMAN	Hemoglobin subunit delta OS=Homo sapiens GN=HBD PE=1 SV=2	378.9	412.6	8	7	53.1	46.9	60.21	62.53	12	15
Total membrane proteins and Band 3 complexes / RBCs vs MVs
Row	Accession	Name	Meta Score A	Meta Score B	Meta Score C	Meta Score D	Peptides A	Peptides B	Peptides C	Peptides D	SC [%] A	SC [%] B	SC [%] C	SC [%] D	RMS90 [ppm] A	RMS90 [ppm] B	RMS90 [ppm] C	RMS90 [ppm] D	Rank A	Rank B	Rank C	Rank D	Set	Location	Search Result	Parameters	Proteins	Peptides
1	GTR1_HUMAN	Solute carrier family 2, facilitated glucose transporter member 1 OS=Homo sapiens GN=SLC2A1 PE=1 SV=2	400.9	355.3	134.2	94.9	7	6	3	3	13.4	13.4	4.9	4.9	53.67	53.88	183.58	91.54	18	22	19	23	A	ah_20140825_Exp8/DC Extracts/Gel1	Total MVs		57	577
2	PRDX2_HUMAN	Peroxiredoxin-2 OS=Homo sapiens GN=PRDX2 PE=1 SV=5	456.8	559.5	0.0	0.0	10	10	0	0	40.9	40.9	0.0	0.0	57.48	71.44	0.00	0.00	15	17	0	0	B	ah_20140825_Exp8/DC Extracts/Gel1	Total RBCs		58	672
3	ZN253_HUMAN	Zinc finger protein 253 OS=Homo sapiens GN=ZNF253 PE=2 SV=2	0.0	56.1	0.0	0.0	0	2	0	0	0.0	4.4	0.0	0.0	0.00	362.38	0.00	0.00	0	53	0	0	C	ah_20140825_Exp8/Eluates/Gel2	Band 3 RBCs		16	259
4	FLOT1_HUMAN	Flotillin-1 OS=Homo sapiens GN=FLOT1 PE=1 SV=3	106.3	663.6	0.0	0.0	3	14	0	0	6.1	52.0	0.0	0.0	550.90	68.99	0.00	0.00	38	14	0	0	D	ah_20140825_Exp8/Eluates/Gel2	Band 3 MVs		18	102
5	AKD1_HUMAN	Adenylate kinase domain-containing protein 1 OS=Homo sapiens GN=AKD1 PE=1 SV=2	0.0	65.7	0.0	0.0	0	1	0	0	0.0	0.7	0.0	0.0	0.00	778.74	0.00	0.00	0	49	0	0
6	BTNL9_HUMAN	Butyrophilin-like protein 9 OS=Homo sapiens GN=BTNL9 PE=2 SV=1	0.0	41.6	0.0	0.0	0	1	0	0	0.0	2.6	0.0	0.0	0.00	76.51	0.00	0.00	0	61	0	0
7	LEG7_HUMAN	Galectin-7 OS=Homo sapiens GN=LGALS7 PE=1 SV=2	0.0	0.0	0.0	44.2	0	0	0	1	0.0	0.0	0.0	8.1	0.00	0.00	0.00	43.23	0	0	0	29
8	CF163_HUMAN	Uncharacterized protein C6orf163 OS=Homo sapiens GN=C6orf163 PE=1 SV=2	44.8	0.0	0.0	0.0	1	0	0	0	3.6	0.0	0.0	0.0	93.75	0.00	0.00	0.00	59	0	0	0
9	ALBU_HUMAN	Serum albumin OS=Homo sapiens GN=ALB PE=1 SV=2	1235.6	638.9	518.2	413.2	24	14	11	9	49.9	25.6	23.0	20.2	69.57	67.43	78.23	70.78	7	15	11	14
10	KELL_HUMAN	Kell blood group glycoprotein OS=Homo sapiens GN=KEL PE=1 SV=2	0.0	101.5	0.0	0.0	0	3	0	0	0.0	5.1	0.0	0.0	0.00	58.52	0.00	0.00	0	41	0	0
11	IGHG1_HUMAN	Ig gamma-1 chain C region OS=Homo sapiens GN=IGHG1 PE=1 SV=1	84.1	195.1	0.0	0.0	3	6	0	0	9.4	27.9	0.0	0.0	70.31	74.47	0.00	0.00	44	28	0	0
12	HSP7C_HUMAN	Heat shock cognate 71 kDa protein OS=Homo sapiens GN=HSPA8 PE=1 SV=1	0.0	118.0	0.0	0.0	0	3	0	0	0.0	6.0	0.0	0.0	0.00	49.27	0.00	0.00	0	35	0	0
13	CALL5_HUMAN	Calmodulin-like protein 5 OS=Homo sapiens GN=CALML5 PE=1 SV=2	0.0	0.0	0.0	138.1	0	0	0	3	0.0	0.0	0.0	28.8	0.00	0.00	0.00	100.60	0	0	0	20
14	GNAS2_HUMAN	Guanine nucleotide-binding protein G(s) subunit alpha isoforms short OS=Homo sapiens GN=GNAS PE=1 SV=1	166.2	0.0	0.0	0.0	2	0	0	0	9.9	0.0	0.0	0.0	341.86	0.00	0.00	0.00	26	0	0	0
15	GNAL_HUMAN	Guanine nucleotide-binding protein G(olf) subunit alpha OS=Homo sapiens GN=GNAL PE=1 SV=1	0.0	56.2	0.0	0.0	0	1	0	0	0.0	4.2	0.0	0.0	0.00	92.99	0.00	0.00	0	52	0	0
16	ACLY_HUMAN	ATP-citrate synthase OS=Homo sapiens GN=ACLY PE=1 SV=3	0.0	150.5	0.0	0.0	0	4	0	0	0.0	5.8	0.0	0.0	0.00	57.12	0.00	0.00	0	32	0	0
17	TCPG_HUMAN	T-complex protein 1 subunit gamma OS=Homo sapiens GN=CCT3 PE=1 SV=4	0.0	68.6	0.0	0.0	0	2	0	0	0.0	4.0	0.0	0.0	0.00	85.01	0.00	0.00	0	47	0	0
18	LDHB_HUMAN	L-lactate dehydrogenase B chain OS=Homo sapiens GN=LDHB PE=1 SV=2	81.6	0.0	0.0	0.0	2	0	0	0	6.9	0.0	0.0	0.0	97.84	0.00	0.00	0.00	46	0	0	0
19	CATA_HUMAN	Catalase OS=Homo sapiens GN=CAT PE=1 SV=3	861.3	956.9	0.0	0.0	17	18	0	0	39.7	51.4	0.0	0.0	42.85	66.35	0.00	0.00	10	8	0	0
20	41_HUMAN	Protein 4.1 OS=Homo sapiens GN=EPB41 PE=1 SV=4	408.0	1153.7	0.0	0.0	9	24	0	0	15.7	36.9	0.0	0.0	67.34	176.64	0.00	0.00	17	6	0	0
21	PRDX6_HUMAN	Peroxiredoxin-6 OS=Homo sapiens GN=PRDX6 PE=1 SV=3	173.4	127.5	0.0	0.0	3	3	0	0	29.5	21.0	0.0	0.0	45.76	65.65	0.00	0.00	25	33	0	0
22	LFA3_HUMAN	Lymphocyte function-associated antigen 3 OS=Homo sapiens GN=CD58 PE=1 SV=1	58.7	0.0	0.0	0.0	1	0	0	0	4.8	0.0	0.0	0.0	469.07	0.00	0.00	0.00	52	0	0	0
23	XPO4_HUMAN	Exportin-4 OS=Homo sapiens GN=XPO4 PE=1 SV=2	48.7	0.0	0.0	0.0	1	0	0	0	1.3	0.0	0.0	0.0	103.33	0.00	0.00	0.00	57	0	0	0
24	GAPR1_HUMAN	Golgi-associated plant pathogenesis-related protein 1 OS=Homo sapiens GN=GLIPR2 PE=1 SV=3	148.3	97.1	0.0	0.0	2	2	0	0	16.9	16.9	0.0	0.0	36.55	370.70	0.00	0.00	29	44	0	0
25	EM55_HUMAN	55 kDa erythrocyte membrane protein OS=Homo sapiens GN=MPP1 PE=1 SV=2	281.3	606.2	59.4	0.0	5	9	1	0	12.9	42.5	5.2	0.0	43.81	67.17	56.82	0.00	20	16	23	0
26	APOD_HUMAN	Apolipoprotein D OS=Homo sapiens GN=APOD PE=1 SV=1	0.0	0.0	120.6	0.0	0	0	3	0	0.0	0.0	21.2	0.0	0.00	0.00	74.11	0.00	0	0	20	0
27	SV422_HUMAN	Histone-lysine N-methyltransferase SUV420H2 OS=Homo sapiens GN=SUV420H2 PE=1 SV=1	53.1	0.0	0.0	0.0	1	0	0	0	3.5	0.0	0.0	0.0	702.32	0.00	0.00	0.00	56	0	0	0
28	SPTB1_HUMAN	Spectrin beta chain, erythrocyte OS=Homo sapiens GN=SPTB PE=1 SV=5	5001.7	6103.3	2591.1	0.0	101	116	57	0	55.8	61.3	34.8	0.0	65.72	79.43	128.95	0.00	2	2	1	0
29	B3AT_HUMAN	Band 3 anion transport protein OS=Homo sapiens GN=SLC4A1 PE=1 SV=3	2236.7	2131.7	1736.5	1727.1	35	33	30	27	46.5	42.0	35.6	35.6	56.87	117.78	158.11	95.45	4	4	3	2
30	TMOD1_HUMAN	Tropomodulin-1 OS=Homo sapiens GN=TMOD1 PE=1 SV=1	0.0	241.9	0.0	0.0	0	6	0	0	0.0	26.2	0.0	0.0	0.00	91.99	0.00	0.00	0	27	0	0
31	CO7A1_HUMAN	Collagen alpha-1(VII) chain OS=Homo sapiens GN=COL7A1 PE=1 SV=2	0.0	53.3	0.0	0.0	0	1	0	0	0.0	0.7	0.0	0.0	0.00	68.77	0.00	0.00	0	56	0	0
32	CDC42_HUMAN	Cell division control protein 42 homolog OS=Homo sapiens GN=CDC42 PE=1 SV=2	86.5	0.0	0.0	0.0	2	0	0	0	19.9	0.0	0.0	0.0	57.26	0.00	0.00	0.00	42	0	0	0
33	CD59_HUMAN	CD59 glycoprotein OS=Homo sapiens GN=CD59 PE=1 SV=1	145.6	102.2	0.0	0.0	3	2	0	0	25.0	25.0	0.0	0.0	54.33	67.70	0.00	0.00	30	40	0	0
34	ACTB_HUMAN	Actin, cytoplasmic 1 OS=Homo sapiens GN=ACTB PE=1 SV=1	439.6	920.4	319.2	0.0	12	17	7	0	41.9	58.1	27.2	0.0	150.14	49.88	63.96	0.00	16	9	15	0
35	HBA_HUMAN	Hemoglobin subunit alpha OS=Homo sapiens GN=HBA1 PE=1 SV=2	797.6	707.0	368.1	386.9	15	13	8	7	95.1	91.5	69.0	68.3	152.05	148.60	57.71	61.28	11	11	14	16
36	TPM3_HUMAN	Tropomyosin alpha-3 chain OS=Homo sapiens GN=TPM3 PE=1 SV=1	0.0	268.5	0.0	0.0	0	5	0	0	0.0	23.2	0.0	0.0	0.00	80.35	0.00	0.00	0	26	0	0
37	GLPA_HUMAN	Glycophorin-A OS=Homo sapiens GN=GYPA PE=1 SV=2	60.5	83.2	0.0	0.0	2	1	0	0	20.7	20.7	0.0	0.0	20.82	27.12	0.00	0.00	51	45	0	0
38	CD47_HUMAN	Leukocyte surface antigen CD47 OS=Homo sapiens GN=CD47 PE=1 SV=1	0.0	67.0	0.0	0.0	0	1	0	0	0.0	5.9	0.0	0.0	0.00	68.74	0.00	0.00	0	48	0	0
39	TERA_HUMAN	Transitional endoplasmic reticulum ATPase OS=Homo sapiens GN=VCP PE=1 SV=4	1326.5	0.0	0.0	0.0	29	0	0	0	47.8	0.0	0.0	0.0	60.24	0.00	0.00	0.00	6	0	0	0
40	MRCKA_HUMAN	Serine/threonine-protein kinase MRCK alpha OS=Homo sapiens GN=CDC42BPA PE=1 SV=1	55.7	0.0	0.0	0.0	1	0	0	0	0.7	0.0	0.0	0.0	73.76	0.00	0.00	0.00	55	0	0	0
41	S10A6_HUMAN	Protein S100-A6 OS=Homo sapiens GN=S100A6 PE=1 SV=1	48.4	55.5	0.0	0.0	1	1	0	0	8.9	16.7	0.0	0.0	105.51	78.35	0.00	0.00	58	54	0	0
42	RHAG_HUMAN	Ammonium transporter Rh type A OS=Homo sapiens GN=RHAG PE=1 SV=2	56.4	0.0	0.0	0.0	1	0	0	0	3.7	0.0	0.0	0.0	90.62	0.00	0.00	0.00	53	0	0	0
43	HBB_HUMAN	Hemoglobin subunit beta OS=Homo sapiens GN=HBB PE=1 SV=2	1041.1	962.1	687.1	702.6	15	14	12	13	95.2	95.2	93.9	93.9	53.55	61.07	93.20	64.54	8	7	9	11
44	SBP1_HUMAN	Selenium-binding protein 1 OS=Homo sapiens GN=SELENBP1 PE=1 SV=2	101.4	0.0	0.0	0.0	2	0	0	0	9.1	0.0	0.0	0.0	39.09	0.00	0.00	0.00	39	0	0	0
45	GBB2_HUMAN	Guanine nucleotide-binding protein G(I)/G(S)/G(T) subunit beta-2 OS=Homo sapiens GN=GNB2 PE=1 SV=3	184.8	0.0	0.0	0.0	5	0	0	0	12.6	0.0	0.0	0.0	44.65	0.00	0.00	0.00	24	0	0	0
46	HBD_HUMAN	Hemoglobin subunit delta OS=Homo sapiens GN=HBD PE=1 SV=2	893.0	911.8	378.9	412.6	13	13	8	7	92.5	92.5	53.1	46.9	38.31	50.35	60.21	62.53	9	10	12	15
47	IGHM_HUMAN	Ig mu chain C region OS=Homo sapiens GN=IGHM PE=1 SV=3	82.0	0.0	0.0	0.0	2	0	0	0	6.9	0.0	0.0	0.0	70.39	0.00	0.00	0.00	45	0	0	0
48	PCY2_HUMAN	Ethanolamine-phosphate cytidylyltransferase OS=Homo sapiens GN=PCYT2 PE=1 SV=1	0.0	48.8	0.0	0.0	0	1	0	0	0.0	2.6	0.0	0.0	0.00	64.97	0.00	0.00	0	60	0	0
49	BCAM_HUMAN	Basal cell adhesion molecule OS=Homo sapiens GN=BCAM PE=1 SV=2	135.3	0.0	0.0	0.0	2	0	0	0	7.6	0.0	0.0	0.0	53.91	0.00	0.00	0.00	31	0	0	0
50	G3P_HUMAN	Glyceraldehyde-3-phosphate dehydrogenase OS=Homo sapiens GN=GAPDH PE=1 SV=3	159.8	705.1	0.0	0.0	5	13	0	0	24.2	47.8	0.0	0.0	242.15	109.86	0.00	0.00	27	12	0	0
51	GLPC_HUMAN	Glycophorin-C OS=Homo sapiens GN=GYPC PE=1 SV=1	85.3	108.0	0.0	0.0	1	2	0	0	20.3	24.2	0.0	0.0	42.05	156.76	0.00	0.00	43	37	0	0
52	ADDA_HUMAN	Alpha-adducin OS=Homo sapiens GN=ADD1 PE=1 SV=2	0.0	346.8	0.0	0.0	0	9	0	0	0.0	15.6	0.0	0.0	0.00	120.60	0.00	0.00	0	23	0	0
53	ANK1_HUMAN	Ankyrin-1 OS=Homo sapiens GN=ANK1 PE=1 SV=3	2314.0	3783.8	1708.5	122.8	44	69	33	4	35.6	50.2	28.0	2.8	98.79	193.98	156.69	79.26	3	3	4	21
54	PLAK_HUMAN	Junction plakoglobin OS=Homo sapiens GN=JUP PE=1 SV=3	0.0	0.0	0.0	143.9	0	0	0	4	0.0	0.0	0.0	7.7	0.00	0.00	0.00	69.89	0	0	0	19
55	DCD_HUMAN	Dermcidin OS=Homo sapiens GN=DCD PE=1 SV=2	0.0	0.0	0.0	63.1	0	0	0	1	0.0	0.0	0.0	10.0	0.00	0.00	0.00	60.77	0	0	0	25
56	PGK1_HUMAN	Phosphoglycerate kinase 1 OS=Homo sapiens GN=PGK1 PE=1 SV=3	0.0	53.1	0.0	0.0	0	1	0	0	0.0	6.7	0.0	0.0	0.00	177.62	0.00	0.00	0	57	0	0
57	CAH1_HUMAN	Carbonic anhydrase 1 OS=Homo sapiens GN=CA1 PE=1 SV=2	593.1	450.5	0.0	0.0	11	9	0	0	49.4	46.4	0.0	0.0	108.99	120.93	0.00	0.00	14	21	0	0
58	ARF3_HUMAN	ADP-ribosylation factor 3 OS=Homo sapiens GN=ARF3 PE=1 SV=2	99.4	0.0	0.0	0.0	2	0	0	0	18.2	0.0	0.0	0.0	67.76	0.00	0.00	0.00	40	0	0	0
59	RAP1B_HUMAN	Ras-related protein Rap-1b OS=Homo sapiens GN=RAP1B PE=1 SV=1	154.6	0.0	0.0	0.0	3	0	0	0	20.7	0.0	0.0	0.0	58.33	0.00	0.00	0.00	28	0	0	0
60	RAP1A_HUMAN	Ras-related protein Rap-1A OS=Homo sapiens GN=RAP1A PE=1 SV=1	0.0	104.8	0.0	0.0	0	2	0	0	0.0	15.2	0.0	0.0	0.00	79.12	0.00	0.00	0	38	0	0
61	DESP_HUMAN	Desmoplakin OS=Homo sapiens GN=DSP PE=1 SV=3	0.0	0.0	0.0	380.5	0	0	0	7	0.0	0.0	0.0	4.6	0.00	0.00	0.00	197.47	0	0	0	17
62	PCSK5_HUMAN	Proprotein convertase subtilisin/kexin type 5 OS=Homo sapiens GN=PCSK5 PE=1 SV=4	0.0	49.1	0.0	0.0	0	1	0	0	0.0	1.4	0.0	0.0	0.00	598.49	0.00	0.00	0	59	0	0
63	EPB42_HUMAN	Erythrocyte membrane protein band 4.2 OS=Homo sapiens GN=EPB42 PE=1 SV=3	743.7	1240.6	646.6	101.9	17	26	14	3	32.6	48.9	27.4	5.1	140.84	276.63	82.02	76.38	12	5	10	22
64	WAPL_HUMAN	Wings apart-like protein homolog OS=Homo sapiens GN=WAPAL PE=1 SV=1	0.0	0.0	0.0	52.4	0	0	0	1	0.0	0.0	0.0	1.9	0.00	0.00	0.00	765.57	0	0	0	26
65	LEG3_HUMAN	Galectin-3 OS=Homo sapiens GN=LGALS3 PE=1 SV=5	0.0	98.9	0.0	0.0	0	3	0	0	0.0	13.2	0.0	0.0	0.00	78.69	0.00	0.00	0	42	0	0
66	CD44_HUMAN	CD44 antigen OS=Homo sapiens GN=CD44 PE=1 SV=3	125.1	0.0	0.0	0.0	3	0	0	0	5.9	0.0	0.0	0.0	91.14	0.00	0.00	0.00	33	0	0	0
67	RAB10_HUMAN	Ras-related protein Rab-10 OS=Homo sapiens GN=RAB10 PE=1 SV=1	115.9	0.0	0.0	0.0	3	0	0	0	16.5	0.0	0.0	0.0	63.87	0.00	0.00	0.00	36	0	0	0
68	KV203_HUMAN	Ig kappa chain V-II region MIL OS=Homo sapiens PE=1 SV=1	0.0	0.0	109.6	74.8	0	0	1	1	0.0	0.0	11.6	11.6	0.00	0.00	44.62	54.46	0	0	21	24
69	SPTA1_HUMAN	Spectrin alpha chain, erythrocyte OS=Homo sapiens GN=SPTA1 PE=1 SV=5	5215.9	6727.7	2510.6	42.6	108	124	64	1	54.4	62.1	32.3	0.4	68.46	66.37	65.05	109.58	1	1	2	30
70	RAP2B_HUMAN	Ras-related protein Rap-2b OS=Homo sapiens GN=RAP2B PE=1 SV=1	56.0	0.0	0.0	0.0	1	0	0	0	8.7	0.0	0.0	0.0	91.28	0.00	0.00	0.00	54	0	0	0
71	SH3L1_HUMAN	SH3 domain-binding glutamic acid-rich-like protein OS=Homo sapiens GN=SH3BGRL PE=1 SV=1	0.0	49.2	0.0	0.0	0	1	0	0	0.0	11.4	0.0	0.0	0.00	40.04	0.00	0.00	0	58	0	0
72	HEM2_HUMAN	Delta-aminolevulinic acid dehydratase OS=Homo sapiens GN=ALAD PE=1 SV=1	77.4	193.9	0.0	0.0	1	4	0	0	8.8	19.4	0.0	0.0	40.98	57.22	0.00	0.00	48	29	0	0
73	RAB1B_HUMAN	Ras-related protein Rab-1B OS=Homo sapiens GN=RAB1B PE=1 SV=1	118.0	0.0	0.0	0.0	2	0	0	0	21.9	0.0	0.0	0.0	64.84	0.00	0.00	0.00	35	0	0	0
74	TPM3L_HUMAN	Putative tropomyosin alpha-3 chain-like protein OS=Homo sapiens PE=5 SV=2	0.0	57.4	0.0	0.0	0	1	0	0	0.0	6.3	0.0	0.0	0.00	59.83	0.00	0.00	0	51	0	0
75	CAH2_HUMAN	Carbonic anhydrase 2 OS=Homo sapiens GN=CA2 PE=1 SV=2	342.1	162.7	0.0	0.0	7	3	0	0	35.8	24.2	0.0	0.0	52.00	85.72	0.00	0.00	19	31	0	0
76	XRP2_HUMAN	Protein XRP2 OS=Homo sapiens GN=RP2 PE=1 SV=4	66.8	0.0	0.0	0.0	1	0	0	0	6.0	0.0	0.0	0.0	104.98	0.00	0.00	0.00	49	0	0	0
77	PIP_HUMAN	Prolactin-inducible protein OS=Homo sapiens GN=PIP PE=1 SV=1	0.0	0.0	85.6	0.0	0	0	2	0	0.0	0.0	11.6	0.0	0.00	0.00	184.24	0.00	0	0	22	0
78	ZN626_HUMAN	Zinc finger protein 626 OS=Homo sapiens GN=ZNF626 PE=2 SV=2	0.0	62.2	0.0	0.0	0	2	0	0	0.0	3.6	0.0	0.0	0.00	27.51	0.00	0.00	0	50	0	0
79	DEMA_HUMAN	Dematin OS=Homo sapiens GN=EPB49 PE=1 SV=3	0.0	312.0	0.0	0.0	0	10	0	0	0.0	27.4	0.0	0.0	0.00	68.45	0.00	0.00	0	25	0	0
80	ACES_HUMAN	Acetylcholinesterase OS=Homo sapiens GN=ACHE PE=1 SV=1	95.1	0.0	0.0	0.0	3	0	0	0	4.6	0.0	0.0	0.0	88.52	0.00	0.00	0.00	41	0	0	0
81	STOM_HUMAN	Erythrocyte band 7 integral membrane protein OS=Homo sapiens GN=STOM PE=1 SV=3	1375.7	541.2	196.8	494.1	20	10	5	9	74.3	46.2	27.8	38.2	102.31	57.33	89.16	77.63	5	18	18	13
82	FLOT2_HUMAN	Flotillin-2 OS=Homo sapiens GN=FLOT2 PE=1 SV=2	63.4	474.7	0.0	0.0	1	11	0	0	5.4	42.3	0.0	0.0	67.73	63.93	0.00	0.00	50	20	0	0
83	CO4A_HUMAN	Complement C4-A OS=Homo sapiens GN=C4A PE=1 SV=1	0.0	0.0	0.0	51.8	0	0	0	1	0.0	0.0	0.0	1.4	0.00	0.00	0.00	660.73	0	0	0	27
84	SVIP_HUMAN	Small VCP/p97-interacting protein OS=Homo sapiens GN=SVIP PE=2 SV=1	78.3	0.0	0.0	0.0	1	0	0	0	14.3	0.0	0.0	0.0	46.12	0.00	0.00	0.00	47	0	0	0
85	PRDX1_HUMAN	Peroxiredoxin-1 OS=Homo sapiens GN=PRDX1 PE=1 SV=1	0.0	116.3	0.0	0.0	0	3	0	0	0.0	15.6	0.0	0.0	0.00	63.21	0.00	0.00	0	36	0	0
86	HSF1_HUMAN	Heat shock factor protein 1 OS=Homo sapiens GN=HSF1 PE=1 SV=1	40.1	0.0	0.0	0.0	1	0	0	0	2.6	0.0	0.0	0.0	545.12	0.00	0.00	0.00	61	0	0	0
87	GBB1_HUMAN	Guanine nucleotide-binding protein G(I)/G(S)/G(T) subunit beta-1 OS=Homo sapiens GN=GNB1 PE=1 SV=3	205.0	0.0	0.0	0.0	5	0	0	0	12.6	0.0	0.0	0.0	54.05	0.00	0.00	0.00	23	0	0	0
88	RHD_HUMAN	Blood group Rh(D) polypeptide OS=Homo sapiens GN=RHD PE=1 SV=3	108.2	118.8	0.0	0.0	2	2	0	0	4.1	4.1	0.0	0.0	47.68	59.94	0.00	0.00	37	34	0	0
89	BLVRB_HUMAN	Flavin reductase (NADPH) OS=Homo sapiens GN=BLVRB PE=1 SV=3	118.8	104.4	0.0	0.0	2	2	0	0	12.1	12.1	0.0	0.0	46.90	50.84	0.00	0.00	34	39	0	0
90	PLCG1_HUMAN	1-phosphatidylinositol-4,5-bisphosphate phosphodiesterase gamma-1 OS=Homo sapiens GN=PLCG1 PE=1 SV=1	0.0	98.2	0.0	0.0	0	2	0	0	0.0	1.5	0.0	0.0	0.00	122.43	0.00	0.00	0	43	0	0
91	K6PF_HUMAN	6-phosphofructokinase, muscle type OS=Homo sapiens GN=PFKM PE=1 SV=2	0.0	73.1	0.0	0.0	0	2	0	0	0.0	2.4	0.0	0.0	0.00	631.55	0.00	0.00	0	46	0	0
92	ADDB_HUMAN	Beta-adducin OS=Homo sapiens GN=ADD2 PE=1 SV=3	0.0	193.1	0.0	0.0	0	4	0	0	0.0	10.2	0.0	0.0	0.00	76.14	0.00	0.00	0	30	0	0
93	ALDOA_HUMAN	Fructose-bisphosphate aldolase A OS=Homo sapiens GN=ALDOA PE=1 SV=2	42.9	508.3	0.0	0.0	1	9	0	0	3.8	47.0	0.0	0.0	15.32	63.75	0.00	0.00	60	19	0	0
