# Supplementary material for: Proteomics of Stored Red Blood Cell Membrane and Storage-Induced Microvesicles Reveals the Association of Flotillin-2 With Band 3 Complexes
Source: Front Physiol. 2018 May 4;9:421. doi: 10.3389/fphys.2018.00421 (PMC5945891; doi:10.3389/fphys.2018.00421)
Supplement: TABLE S3 — Detailed proteomic data for Figure 2a. [file Table_3.XLSX]

## Sheet: To read first
Figure 2 (a) Total membrane proteins / storage
Lane #	Sample
2	bag A, 5 days, total membrane proteins
3	bag B, 7 days, total membrane proteins
4	bag C, 6 days, total membrane proteins
5	bag A, 41 days, total membrane proteins
6	bag B, 43 days, total membrane proteins
7	bag C, 42 days, total membrane proteins

## Sheet: Lane2
Row	User Flag	OK	Accession	Protein	MW [kDa]	pI	#Alt. Proteins	Scores	#Peptides	SC [%]	RMS90 [ppm]	Rank
1		true	SPTA1_HUMAN	Spectrin alpha chain, erythrocyte OS=Homo sapiens GN=SPTA1 PE=1 SV=5	279.8	4.8	1	5449.7 (M:5449.7)	111	59.6	53.94	1
2		true	SPTB1_HUMAN	Spectrin beta chain, erythrocyte OS=Homo sapiens GN=SPTB PE=1 SV=5	246.3	5.0	5	5402.0 (M:5402.0)	112	58.7	54.01	2
3		true	ANK1_HUMAN	Ankyrin-1 OS=Homo sapiens GN=ANK1 PE=1 SV=3	206.1	5.6	3	2525.9 (M:2525.9)	50	37.5	68.17	3
4		true	B3AT_HUMAN	Band 3 anion transport protein OS=Homo sapiens GN=SLC4A1 PE=1 SV=3	101.7	4.9	1	1670.0 (M:1670.0)	31	35.0	67.81	4
5		true	41_HUMAN	Protein 4.1 OS=Homo sapiens GN=EPB41 PE=1 SV=4	97.0	5.3	3	915.5 (M:915.5)	20	31.9	99.90	5
6		true	HBB_HUMAN	Hemoglobin subunit beta OS=Homo sapiens GN=HBB PE=1 SV=2	16.0	6.9	4	686.5 (M:686.5)	13	84.4	62.85	6
7		true	HBD_HUMAN	Hemoglobin subunit delta OS=Homo sapiens GN=HBD PE=1 SV=2	16.0	9.1	1	626.2 (M:626.2)	11	75.5	89.19	8
8		true	EPB42_HUMAN	Erythrocyte membrane protein band 4.2 OS=Homo sapiens GN=EPB42 PE=1 SV=3	77.0	9.3	1	603.4 (M:603.4)	17	29.4	79.36	9
9		true	G3P_HUMAN	Glyceraldehyde-3-phosphate dehydrogenase OS=Homo sapiens GN=GAPDH PE=1 SV=3	36.0	9.3	1	603.3 (M:603.3)	12	52.8	76.27	10
10		true	ACTG_HUMAN	Actin, cytoplasmic 2 OS=Homo sapiens GN=ACTG1 PE=1 SV=1	41.8	5.2	12	490.3 (M:490.3)	9	34.4	72.21	11
11		true	STOM_HUMAN	Erythrocyte band 7 integral membrane protein OS=Homo sapiens GN=STOM PE=1 SV=3	31.7	8.9	1	462.9 (M:462.9)	9	38.5	74.28	12
12		true	HBA_HUMAN	Hemoglobin subunit alpha OS=Homo sapiens GN=HBA1 PE=1 SV=2	15.2	9.4	1	367.1 (M:367.1)	8	71.1	81.35	13
13		true	GTR1_HUMAN	Solute carrier family 2, facilitated glucose transporter member 1 OS=Homo sapiens GN=SLC2A1 PE=1 SV=2	54.0	9.6	3	286.0 (M:286.0)	6	10.0	83.39	14
14		true	EM55_HUMAN	55 kDa erythrocyte membrane protein OS=Homo sapiens GN=MPP1 PE=1 SV=2	52.3	7.1	1	266.5 (M:266.5)	4	11.6	66.74	15
15		true	ALDOA_HUMAN	Fructose-bisphosphate aldolase A OS=Homo sapiens GN=ALDOA PE=1 SV=2	39.4	9.2	1	237.5 (M:237.5)	5	22.3	73.10	16
16		true	FLOT1_HUMAN	Flotillin-1 OS=Homo sapiens GN=FLOT1 PE=1 SV=3	47.3	7.8	1	163.6 (M:163.6)	3	11.9	77.70	19
17		true	ALBU_HUMAN	Serum albumin OS=Homo sapiens GN=ALB PE=1 SV=2	69.3	5.9	1	161.7 (M:161.7)	4	8.9	111.97	20
18		true	PRDX2_HUMAN	Peroxiredoxin-2 OS=Homo sapiens GN=PRDX2 PE=1 SV=5	21.9	5.6	1	126.7 (M:126.7)	4	20.7	89.37	22
19		true	RHD_HUMAN	Blood group Rh(D) polypeptide OS=Homo sapiens GN=RHD PE=1 SV=3	45.2	9.4	2	107.2 (M:107.2)	2	4.1	77.77	23
20		true	TMOD1_HUMAN	Tropomodulin-1 OS=Homo sapiens GN=TMOD1 PE=1 SV=1	40.5	4.9	1	91.9 (M:91.9)	2	8.9	80.99	24
21		true	GLPC_HUMAN	Glycophorin-C OS=Homo sapiens GN=GYPC PE=1 SV=1	13.8	4.5	1	58.0 (M:58.0)	1	20.3	72.65	25
22		true	GNA12_HUMAN	Guanine nucleotide-binding protein subunit alpha-12 OS=Homo sapiens GN=GNA12 PE=1 SV=4	44.3	10.4	2	52.2 (M:52.2)	1	5.2	132.41	26
23		true	GLPA_HUMAN	Glycophorin-A OS=Homo sapiens GN=GYPA PE=1 SV=2	16.3	5.2	1	47.0 (M:47.0)	1	20.0	54.43	27
24		true	TAB1_HUMAN	TGF-beta-activated kinase 1 and MAP3K7-binding protein 1 OS=Homo sapiens GN=TAB1 PE=1 SV=1	54.6	5.2	1	42.8 (M:42.8)	1	2.4	119.71	28
25		true	AKD1_HUMAN	Adenylate kinase domain-containing protein 1 OS=Homo sapiens GN=AKD1 PE=1 SV=2	221.3	4.8	1	39.0 (M:39.0)	1	0.4	128.15	29
26		true	RAP1B_HUMAN	Ras-related protein Rap-1b OS=Homo sapiens GN=RAP1B PE=1 SV=1	20.8	5.5	2	37.4 (M:37.4)	1	6.0	112.84	30
27		true	ADDA_HUMAN	Alpha-adducin OS=Homo sapiens GN=ADD1 PE=1 SV=2	80.9	5.5	1	36.9 (M:36.9)	1	1.6	94.52	31
28		true	FLNB_HUMAN	Filamin-B OS=Homo sapiens GN=FLNB PE=1 SV=2	278.0	5.4	1	36.8 (M:36.8)	1	0.5	83.33	32

## Sheet: Lane3
Row	User Flag	OK	Accession	Protein	MW [kDa]	pI	#Alt. Proteins	Scores	#Peptides	SC [%]	RMS90 [ppm]	Rank
1		true	SPTA1_HUMAN	Spectrin alpha chain, erythrocyte OS=Homo sapiens GN=SPTA1 PE=1 SV=5	279.8	4.8	1	5442.2 (M:5442.2)	105	57.0	79.88	1
2		true	SPTB1_HUMAN	Spectrin beta chain, erythrocyte OS=Homo sapiens GN=SPTB PE=1 SV=5	246.3	5.0	5	4892.6 (M:4892.6)	94	54.0	160.54	2
3		true	ANK1_HUMAN	Ankyrin-1 OS=Homo sapiens GN=ANK1 PE=1 SV=3	206.1	5.6	3	2395.3 (M:2395.3)	47	35.5	77.70	3
4		true	B3AT_HUMAN	Band 3 anion transport protein OS=Homo sapiens GN=SLC4A1 PE=1 SV=3	101.7	4.9	1	1609.3 (M:1609.3)	28	39.3	138.16	4
5		true	41_HUMAN	Protein 4.1 OS=Homo sapiens GN=EPB41 PE=1 SV=4	97.0	5.3	3	764.8 (M:764.8)	14	28.6	78.65	6
6		true	HBB_HUMAN	Hemoglobin subunit beta OS=Homo sapiens GN=HBB PE=1 SV=2	16.0	6.9	4	701.5 (M:701.5)	12	83.0	69.72	7
7		true	G3P_HUMAN	Glyceraldehyde-3-phosphate dehydrogenase OS=Homo sapiens GN=GAPDH PE=1 SV=3	36.0	9.3	2	623.5 (M:623.5)	11	53.4	151.92	9
8		true	HBD_HUMAN	Hemoglobin subunit delta OS=Homo sapiens GN=HBD PE=1 SV=2	16.0	9.1	1	583.4 (M:583.4)	10	82.3	91.20	10
9		true	ACTB_HUMAN	Actin, cytoplasmic 1 OS=Homo sapiens GN=ACTB PE=1 SV=1	41.7	5.2	12	552.6 (M:552.6)	11	46.9	88.02	11
10		true	STOM_HUMAN	Erythrocyte band 7 integral membrane protein OS=Homo sapiens GN=STOM PE=1 SV=3	31.7	8.9	1	535.4 (M:535.4)	9	45.5	81.42	13
11		true	EPB42_HUMAN	Erythrocyte membrane protein band 4.2 OS=Homo sapiens GN=EPB42 PE=1 SV=3	77.0	9.3	1	457.2 (M:457.2)	11	22.6	89.24	14
12		true	HBA_HUMAN	Hemoglobin subunit alpha OS=Homo sapiens GN=HBA1 PE=1 SV=2	15.2	9.4	1	373.9 (M:373.9)	8	68.3	90.99	15
13		true	EM55_HUMAN	55 kDa erythrocyte membrane protein OS=Homo sapiens GN=MPP1 PE=1 SV=2	52.3	7.1	1	270.5 (M:270.5)	4	15.0	77.23	16
14		true	GTR1_HUMAN	Solute carrier family 2, facilitated glucose transporter member 1 OS=Homo sapiens GN=SLC2A1 PE=1 SV=2	54.0	9.6	3	270.1 (M:270.1)	6	10.0	89.39	17
15		true	ALBU_HUMAN	Serum albumin OS=Homo sapiens GN=ALB PE=1 SV=2	69.3	5.9	1	248.5 (M:248.5)	5	14.6	86.26	18
16		true	ALDOA_HUMAN	Fructose-bisphosphate aldolase A OS=Homo sapiens GN=ALDOA PE=1 SV=2	39.4	9.2	1	237.1 (M:237.1)	5	20.3	80.39	19
17		true	PRDX2_HUMAN	Peroxiredoxin-2 OS=Homo sapiens GN=PRDX2 PE=1 SV=5	21.9	5.6	1	174.4 (M:174.4)	5	32.3	101.75	21
18		true	FLOT1_HUMAN	Flotillin-1 OS=Homo sapiens GN=FLOT1 PE=1 SV=3	47.3	7.8	1	131.7 (M:131.7)	2	13.6	81.56	23
19		true	DEMA_HUMAN	Dematin OS=Homo sapiens GN=EPB49 PE=1 SV=3	45.5	9.5	1	110.1 (M:110.1)	4	10.4	89.46	24
20		true	RHD_HUMAN	Blood group Rh(D) polypeptide OS=Homo sapiens GN=RHD PE=1 SV=3	45.2	9.4	2	100.1 (M:100.1)	2	4.1	97.65	25
21		true	FLOT2_HUMAN	Flotillin-2 OS=Homo sapiens GN=FLOT2 PE=1 SV=2	47.0	5.0	1	83.6 (M:83.6)	2	4.9	70.25	26
22		true	GLPA_HUMAN	Glycophorin-A OS=Homo sapiens GN=GYPA PE=1 SV=2	16.3	5.2	1	69.5 (M:69.5)	2	20.7	62.11	27
23		true	TMOD1_HUMAN	Tropomodulin-1 OS=Homo sapiens GN=TMOD1 PE=1 SV=1	40.5	4.9	1	66.8 (M:66.8)	2	5.8	85.55	28
24		true	AKD1_HUMAN	Adenylate kinase domain-containing protein 1 OS=Homo sapiens GN=AKD1 PE=1 SV=2	221.3	4.8	1	53.9 (M:53.9)	1	0.4	81.78	29
25		true	GLPC_HUMAN	Glycophorin-C OS=Homo sapiens GN=GYPC PE=1 SV=1	13.8	4.5	1	53.6 (M:53.6)	1	20.3	97.94	30
26		true	S10A6_HUMAN	Protein S100-A6 OS=Homo sapiens GN=S100A6 PE=1 SV=1	10.2	5.2	1	39.0 (M:39.0)	1	8.9	83.69	31
27		true	RAP2B_HUMAN	Ras-related protein Rap-2b OS=Homo sapiens GN=RAP2B PE=1 SV=1	20.5	4.6	1	35.9 (M:35.9)	1	6.6	57.78	32
28		true	RAP1B_HUMAN	Ras-related protein Rap-1b OS=Homo sapiens GN=RAP1B PE=1 SV=1	20.8	5.5	2	33.5 (M:33.5)	1	6.0	92.57	33
29		true	CD47_HUMAN	Leukocyte surface antigen CD47 OS=Homo sapiens GN=CD47 PE=1 SV=1	35.2	7.6	1	33.4 (M:33.4)	1	2.5	112.15	34

## Sheet: Lane4
Row	User Flag	OK	Accession	Protein	MW [kDa]	pI	#Alt. Proteins	Scores	#Peptides	SC [%]	RMS90 [ppm]	Rank
1		true	SPTA1_HUMAN	Spectrin alpha chain, erythrocyte OS=Homo sapiens GN=SPTA1 PE=1 SV=5	279.8	4.8	1	5556.6 (M:5556.6)	115	55.8	73.32	1
2		true	SPTB1_HUMAN	Spectrin beta chain, erythrocyte OS=Homo sapiens GN=SPTB PE=1 SV=5	246.3	5.0	5	5128.8 (M:5128.8)	102	55.8	90.87	2
3		true	ANK1_HUMAN	Ankyrin-1 OS=Homo sapiens GN=ANK1 PE=1 SV=3	206.1	5.6	3	2723.5 (M:2723.5)	51	37.5	100.41	3
4		true	B3AT_HUMAN	Band 3 anion transport protein OS=Homo sapiens GN=SLC4A1 PE=1 SV=3	101.7	4.9	1	2049.5 (M:2049.5)	34	41.4	169.44	4
5		true	41_HUMAN	Protein 4.1 OS=Homo sapiens GN=EPB41 PE=1 SV=4	97.0	5.3	1	1203.9 (M:1203.9)	21	37.2	81.15	5
6		true	EPB42_HUMAN	Erythrocyte membrane protein band 4.2 OS=Homo sapiens GN=EPB42 PE=1 SV=3	77.0	9.3	1	716.5 (M:716.5)	16	28.9	238.30	6
7		true	ACTG_HUMAN	Actin, cytoplasmic 2 OS=Homo sapiens GN=ACTG1 PE=1 SV=1	41.8	5.2	12	664.7 (M:664.7)	15	47.2	74.49	7
8		true	HBB_HUMAN	Hemoglobin subunit beta OS=Homo sapiens GN=HBB PE=1 SV=2	16.0	6.9	4	637.2 (M:637.2)	11	83.0	57.34	8
9		true	K2C1_HUMAN	Keratin, type II cytoskeletal 1 OS=Homo sapiens GN=KRT1 PE=1 SV=6	66.0	8.8	2	636.9 (M:636.9)	12	21.0	81.92	9
10		true	HBD_HUMAN	Hemoglobin subunit delta OS=Homo sapiens GN=HBD PE=1 SV=2	16.0	9.1	1	575.7 (M:575.7)	11	82.3	82.33	10
11		true	STOM_HUMAN	Erythrocyte band 7 integral membrane protein OS=Homo sapiens GN=STOM PE=1 SV=3	31.7	8.9	1	520.3 (M:520.3)	11	45.5	74.83	11
12		true	G3P_HUMAN	Glyceraldehyde-3-phosphate dehydrogenase OS=Homo sapiens GN=GAPDH PE=1 SV=3	36.0	9.3	1	515.5 (M:515.5)	10	43.6	87.68	12
13		true	ALBU_HUMAN	Serum albumin OS=Homo sapiens GN=ALB PE=1 SV=2	69.3	5.9	1	364.4 (M:364.4)	7	17.6	95.56	13
14		true	HBA_HUMAN	Hemoglobin subunit alpha OS=Homo sapiens GN=HBA1 PE=1 SV=2	15.2	9.4	1	340.8 (M:340.8)	6	68.3	79.79	14
15		true	EM55_HUMAN	55 kDa erythrocyte membrane protein OS=Homo sapiens GN=MPP1 PE=1 SV=2	52.3	7.1	1	296.2 (M:296.2)	5	11.2	63.98	15
16		true	GTR1_HUMAN	Solute carrier family 2, facilitated glucose transporter member 1 OS=Homo sapiens GN=SLC2A1 PE=1 SV=2	54.0	9.6	3	283.8 (M:283.8)	6	10.0	80.18	16
17		true	FLOT1_HUMAN	Flotillin-1 OS=Homo sapiens GN=FLOT1 PE=1 SV=3	47.3	7.8	1	255.1 (M:255.1)	7	23.0	97.43	17
18		true	K1C10_HUMAN	Keratin, type I cytoskeletal 10 OS=Homo sapiens GN=KRT10 PE=1 SV=6	58.8	5.0	4	221.7 (M:221.7)	4	12.3	82.34	18
19		true	DEMA_HUMAN	Dematin OS=Homo sapiens GN=EPB49 PE=1 SV=3	45.5	9.5	1	197.2 (M:197.2)	6	15.1	86.96	19
20		true	K22E_HUMAN	Keratin, type II cytoskeletal 2 epidermal OS=Homo sapiens GN=KRT2 PE=1 SV=2	65.4	8.9	7	163.3 (M:163.3)	3	6.4	101.24	20
21		true	ALDOA_HUMAN	Fructose-bisphosphate aldolase A OS=Homo sapiens GN=ALDOA PE=1 SV=2	39.4	9.2	1	144.8 (M:144.8)	3	11.5	83.25	21
22		true	FLOT2_HUMAN	Flotillin-2 OS=Homo sapiens GN=FLOT2 PE=1 SV=2	47.0	5.0	1	141.8 (M:141.8)	4	13.8	86.56	22
23		true	K1C9_HUMAN	Keratin, type I cytoskeletal 9 OS=Homo sapiens GN=KRT9 PE=1 SV=3	62.0	5.0	1	140.4 (M:140.4)	4	9.6	85.37	23
24		true	ADDB_HUMAN	Beta-adducin OS=Homo sapiens GN=ADD2 PE=1 SV=3	80.8	5.6	1	139.9 (M:139.9)	5	8.3	86.76	24
25		true	RHD_HUMAN	Blood group Rh(D) polypeptide OS=Homo sapiens GN=RHD PE=1 SV=3	45.2	9.4	2	115.5 (M:115.5)	2	4.1	76.99	25
26		true	GLPA_HUMAN	Glycophorin-A OS=Homo sapiens GN=GYPA PE=1 SV=2	16.3	5.2	1	114.3 (M:114.3)	2	20.7	111.87	26
27		true	TMOD1_HUMAN	Tropomodulin-1 OS=Homo sapiens GN=TMOD1 PE=1 SV=1	40.5	4.9	1	95.2 (M:95.2)	3	7.8	119.66	27
28		true	CD59_HUMAN	CD59 glycoprotein OS=Homo sapiens GN=CD59 PE=1 SV=1	14.2	6.1	1	85.1 (M:85.1)	2	15.6	96.29	28
29		true	PUR8_HUMAN	Adenylosuccinate lyase OS=Homo sapiens GN=ADSL PE=1 SV=2	54.9	6.8	1	81.7 (M:81.7)	3	6.0	82.59	29
30		true	TPM3_HUMAN	Tropomyosin alpha-3 chain OS=Homo sapiens GN=TPM3 PE=1 SV=1	32.8	4.5	4	78.9 (M:78.9)	2	7.4	131.99	30
31		true	ARHG9_HUMAN	Rho guanine nucleotide exchange factor 9 OS=Homo sapiens GN=ARHGEF9 PE=1 SV=3	60.9	5.4	3	76.9 (M:76.9)	1	5.4	138.18	31
32		true	AKD1_HUMAN	Adenylate kinase domain-containing protein 1 OS=Homo sapiens GN=AKD1 PE=1 SV=2	221.3	4.8	1	71.2 (M:71.2)	2	0.7	932.64	32
33		true	GLPC_HUMAN	Glycophorin-C OS=Homo sapiens GN=GYPC PE=1 SV=1	13.8	4.5	1	67.9 (M:67.9)	1	20.3	67.32	33
34		true	CD47_HUMAN	Leukocyte surface antigen CD47 OS=Homo sapiens GN=CD47 PE=1 SV=1	35.2	7.6	1	60.3 (M:60.3)	1	5.9	116.22	34
35		true	RAP2B_HUMAN	Ras-related protein Rap-2b OS=Homo sapiens GN=RAP2B PE=1 SV=1	20.5	4.6	1	54.5 (M:54.5)	1	12.6	98.53	35
36		true	CK5P2_HUMAN	CDK5 regulatory subunit-associated protein 2 OS=Homo sapiens GN=CDK5RAP2 PE=1 SV=5	214.9	5.3	1	52.4 (M:52.4)	0	1.2	413.63	36
37		true	CO7A1_HUMAN	Collagen alpha-1(VII) chain OS=Homo sapiens GN=COL7A1 PE=1 SV=2	295.0	5.9	1	41.0 (M:41.0)	1	0.3	98.11	37
38		true	PI42A_HUMAN	Phosphatidylinositol-5-phosphate 4-kinase type-2 alpha OS=Homo sapiens GN=PIP4K2A PE=1 SV=2	46.2	6.5	2	40.4 (M:40.4)	1	2.2	66.06	38

## Sheet: Lane5
Row	User Flag	OK	Accession	Protein	MW [kDa]	pI	#Alt. Proteins	Scores	#Peptides	SC [%]	RMS90 [ppm]	Rank
1		true	SPTA1_HUMAN	Spectrin alpha chain, erythrocyte OS=Homo sapiens GN=SPTA1 PE=1 SV=5	279.8	4.8	2	5519.9 (M:5519.9)	111	56.6	86.24	1
2		true	SPTB1_HUMAN	Spectrin beta chain, erythrocyte OS=Homo sapiens GN=SPTB PE=1 SV=5	246.3	5.0	5	5267.5 (M:5267.5)	107	54.5	79.94	2
3		true	ANK1_HUMAN	Ankyrin-1 OS=Homo sapiens GN=ANK1 PE=1 SV=3	206.1	5.6	4	2805.3 (M:2805.3)	56	39.5	104.89	3
4		true	B3AT_HUMAN	Band 3 anion transport protein OS=Homo sapiens GN=SLC4A1 PE=1 SV=3	101.7	4.9	1	1916.9 (M:1916.9)	32	37.1	87.02	4
5		true	41_HUMAN	Protein 4.1 OS=Homo sapiens GN=EPB41 PE=1 SV=4	97.0	5.3	1	1116.8 (M:1116.8)	24	35.1	98.76	5
6		true	K2C1_HUMAN	Keratin, type II cytoskeletal 1 OS=Homo sapiens GN=KRT1 PE=1 SV=6	66.0	8.8	2	802.7 (M:802.7)	15	22.8	62.87	6
7		true	EPB42_HUMAN	Erythrocyte membrane protein band 4.2 OS=Homo sapiens GN=EPB42 PE=1 SV=3	77.0	9.3	1	767.8 (M:767.8)	16	32.0	243.39	7
8		true	HBB_HUMAN	Hemoglobin subunit beta OS=Homo sapiens GN=HBB PE=1 SV=2	16.0	6.9	4	621.2 (M:621.2)	11	83.0	94.99	8
9		true	ACTB_HUMAN	Actin, cytoplasmic 1 OS=Homo sapiens GN=ACTB PE=1 SV=1	41.7	5.2	12	596.0 (M:596.0)	12	45.3	90.63	9
10		true	STOM_HUMAN	Erythrocyte band 7 integral membrane protein OS=Homo sapiens GN=STOM PE=1 SV=3	31.7	8.9	1	580.5 (M:580.5)	10	45.5	98.25	10
11		true	HBD_HUMAN	Hemoglobin subunit delta OS=Homo sapiens GN=HBD PE=1 SV=2	16.0	9.1	1	558.1 (M:558.1)	11	82.3	97.09	11
12		true	G3P_HUMAN	Glyceraldehyde-3-phosphate dehydrogenase OS=Homo sapiens GN=GAPDH PE=1 SV=3	36.0	9.3	2	459.0 (M:459.0)	9	43.6	89.91	12
13		true	K1C9_HUMAN	Keratin, type I cytoskeletal 9 OS=Homo sapiens GN=KRT9 PE=1 SV=3	62.0	5.0	1	441.8 (M:441.8)	11	23.9	93.87	13
14		true	HBA_HUMAN	Hemoglobin subunit alpha OS=Homo sapiens GN=HBA1 PE=1 SV=2	15.2	9.4	1	353.0 (M:353.0)	7	68.3	99.06	14
15		true	K1C10_HUMAN	Keratin, type I cytoskeletal 10 OS=Homo sapiens GN=KRT10 PE=1 SV=6	58.8	5.0	4	349.6 (M:349.6)	8	16.1	96.92	15
16		true	EM55_HUMAN	55 kDa erythrocyte membrane protein OS=Homo sapiens GN=MPP1 PE=1 SV=2	52.3	7.1	1	335.2 (M:335.2)	5	15.0	77.39	16
17		true	ALBU_HUMAN	Serum albumin OS=Homo sapiens GN=ALB PE=1 SV=2	69.3	5.9	1	297.3 (M:297.3)	6	13.1	92.91	17
18		true	FLOT1_HUMAN	Flotillin-1 OS=Homo sapiens GN=FLOT1 PE=1 SV=3	47.3	7.8	1	296.1 (M:296.1)	6	23.9	98.05	18
19		true	GTR1_HUMAN	Solute carrier family 2, facilitated glucose transporter member 1 OS=Homo sapiens GN=SLC2A1 PE=1 SV=2	54.0	9.6	3	257.0 (M:257.0)	6	10.0	91.53	19
20		true	ALDOA_HUMAN	Fructose-bisphosphate aldolase A OS=Homo sapiens GN=ALDOA PE=1 SV=2	39.4	9.2	1	241.7 (M:241.7)	3	18.1	96.41	20
21		true	FLOT2_HUMAN	Flotillin-2 OS=Homo sapiens GN=FLOT2 PE=1 SV=2	47.0	5.0	1	240.1 (M:240.1)	5	14.7	68.61	21
22		true	K22E_HUMAN	Keratin, type II cytoskeletal 2 epidermal OS=Homo sapiens GN=KRT2 PE=1 SV=2	65.4	8.9	9	218.1 (M:218.1)	5	10.3	89.89	22
23		true	KRT86_HUMAN	Keratin, type II cuticular Hb6 OS=Homo sapiens GN=KRT86 PE=1 SV=1	53.5	5.4	4	157.5 (M:157.5)	4	8.8	97.23	23
24		true	TMOD1_HUMAN	Tropomodulin-1 OS=Homo sapiens GN=TMOD1 PE=1 SV=1	40.5	4.9	1	135.8 (M:135.8)	4	12.3	107.37	24
25		true	ADDB_HUMAN	Beta-adducin OS=Homo sapiens GN=ADD2 PE=1 SV=3	80.8	5.6	1	121.5 (M:121.5)	4	7.2	86.24	25
26		true	K1C16_HUMAN	Keratin, type I cytoskeletal 16 OS=Homo sapiens GN=KRT16 PE=1 SV=4	51.2	4.8	4	116.9 (M:116.9)	3	8.0	286.90	26
27		true	ACLY_HUMAN	ATP-citrate synthase OS=Homo sapiens GN=ACLY PE=1 SV=3	120.8	7.1	1	111.1 (M:111.1)	3	4.3	105.21	27
28		true	RHD_HUMAN	Blood group Rh(D) polypeptide OS=Homo sapiens GN=RHD PE=1 SV=3	45.2	9.4	2	106.5 (M:106.5)	2	4.1	97.82	28
29		true	CD59_HUMAN	CD59 glycoprotein OS=Homo sapiens GN=CD59 PE=1 SV=1	14.2	6.1	1	72.0 (M:72.0)	2	15.6	126.26	29
30		true	GLPC_HUMAN	Glycophorin-C OS=Homo sapiens GN=GYPC PE=1 SV=1	13.8	4.5	1	66.4 (M:66.4)	1	20.3	84.95	30
31		true	KT33B_HUMAN	Keratin, type I cuticular Ha3-II OS=Homo sapiens GN=KRT33B PE=2 SV=3	46.2	4.7	6	63.8 (M:63.8)	2	4.7	102.54	31
32		true	CD47_HUMAN	Leukocyte surface antigen CD47 OS=Homo sapiens GN=CD47 PE=1 SV=1	35.2	7.6	1	59.6 (M:59.6)	1	5.9	101.13	32
33		true	DEOC_HUMAN	Putative deoxyribose-phosphate aldolase OS=Homo sapiens GN=DERA PE=1 SV=2	35.2	9.8	1	54.7 (M:54.7)	1	5.3	144.85	33
34		true	ARHG9_HUMAN	Rho guanine nucleotide exchange factor 9 OS=Homo sapiens GN=ARHGEF9 PE=1 SV=3	60.9	5.4	3	51.4 (M:51.4)	1	4.5	127.32	34
35		true	AKD1_HUMAN	Adenylate kinase domain-containing protein 1 OS=Homo sapiens GN=AKD1 PE=1 SV=2	221.3	4.8	1	45.3 (M:45.3)	1	0.4	91.03	35

## Sheet: Lane6
Row	User Flag	OK	Accession	Protein	MW [kDa]	pI	#Alt. Proteins	Scores	#Peptides	SC [%]	RMS90 [ppm]	Rank
1		true	SPTA1_HUMAN	Spectrin alpha chain, erythrocyte OS=Homo sapiens GN=SPTA1 PE=1 SV=5	279.8	4.8	2	6483.2 (M:6483.2)	126	62.4	125.92	1
2		true	SPTB1_HUMAN	Spectrin beta chain, erythrocyte OS=Homo sapiens GN=SPTB PE=1 SV=5	246.3	5.0	5	6312.1 (M:6312.1)	123	65.4	120.35	2
3		true	ANK1_HUMAN	Ankyrin-1 OS=Homo sapiens GN=ANK1 PE=1 SV=3	206.1	5.6	3	3060.8 (M:3060.8)	60	36.4	97.33	3
4		true	B3AT_HUMAN	Band 3 anion transport protein OS=Homo sapiens GN=SLC4A1 PE=1 SV=3	101.7	4.9	1	1951.2 (M:1951.2)	33	39.3	92.62	4
5		true	41_HUMAN	Protein 4.1 OS=Homo sapiens GN=EPB41 PE=1 SV=4	97.0	5.3	3	1116.9 (M:1116.9)	21	33.1	177.33	5
6		true	EPB42_HUMAN	Erythrocyte membrane protein band 4.2 OS=Homo sapiens GN=EPB42 PE=1 SV=3	77.0	9.3	1	827.7 (M:827.7)	15	34.2	154.42	6
7		true	ACTB_HUMAN	Actin, cytoplasmic 1 OS=Homo sapiens GN=ACTB PE=1 SV=1	41.7	5.2	12	708.0 (M:708.0)	14	48.5	95.94	7
8		true	HBB_HUMAN	Hemoglobin subunit beta OS=Homo sapiens GN=HBB PE=1 SV=2	16.0	6.9	4	702.1 (M:702.1)	13	95.2	73.16	8
9		true	HBD_HUMAN	Hemoglobin subunit delta OS=Homo sapiens GN=HBD PE=1 SV=2	16.0	9.1	1	637.6 (M:637.6)	12	83.7	105.12	9
10		true	K2C1_HUMAN	Keratin, type II cytoskeletal 1 OS=Homo sapiens GN=KRT1 PE=1 SV=6	66.0	8.8	4	472.3 (M:472.3)	10	17.4	91.70	10
11		true	G3P_HUMAN	Glyceraldehyde-3-phosphate dehydrogenase OS=Homo sapiens GN=GAPDH PE=1 SV=3	36.0	9.3	1	469.5 (M:469.5)	10	38.8	96.96	11
12		true	HBA_HUMAN	Hemoglobin subunit alpha OS=Homo sapiens GN=HBA1 PE=1 SV=2	15.2	9.4	1	458.2 (M:458.2)	8	69.0	101.06	12
13		true	STOM_HUMAN	Erythrocyte band 7 integral membrane protein OS=Homo sapiens GN=STOM PE=1 SV=3	31.7	8.9	1	444.0 (M:444.0)	7	37.5	92.69	13
14		true	FLOT1_HUMAN	Flotillin-1 OS=Homo sapiens GN=FLOT1 PE=1 SV=3	47.3	7.8	1	394.8 (M:394.8)	8	24.6	101.88	14
15		true	GTR1_HUMAN	Solute carrier family 2, facilitated glucose transporter member 1 OS=Homo sapiens GN=SLC2A1 PE=1 SV=2	54.0	9.6	3	337.0 (M:337.0)	6	13.4	92.91	15
16		true	EM55_HUMAN	55 kDa erythrocyte membrane protein OS=Homo sapiens GN=MPP1 PE=1 SV=2	52.3	7.1	1	330.2 (M:330.2)	5	17.0	86.62	16
17		true	FLOT2_HUMAN	Flotillin-2 OS=Homo sapiens GN=FLOT2 PE=1 SV=2	47.0	5.0	1	323.7 (M:323.7)	8	30.6	88.83	17
18		true	ALDOA_HUMAN	Fructose-bisphosphate aldolase A OS=Homo sapiens GN=ALDOA PE=1 SV=2	39.4	9.2	1	296.7 (M:296.7)	7	33.8	97.04	18
19		true	K1C10_HUMAN	Keratin, type I cytoskeletal 10 OS=Homo sapiens GN=KRT10 PE=1 SV=6	58.8	5.0	1	132.1 (M:132.1)	4	6.3	95.97	19
20		true	TMOD1_HUMAN	Tropomodulin-1 OS=Homo sapiens GN=TMOD1 PE=1 SV=1	40.5	4.9	1	131.7 (M:131.7)	3	14.2	101.56	20
21		true	ADDA_HUMAN	Alpha-adducin OS=Homo sapiens GN=ADD1 PE=1 SV=2	80.9	5.5	1	130.6 (M:130.6)	3	8.5	104.23	21
22		true	DEMA_HUMAN	Dematin OS=Homo sapiens GN=EPB49 PE=1 SV=3	45.5	9.5	1	128.1 (M:128.1)	1	12.1	87.02	22
23		true	ALBU_HUMAN	Serum albumin OS=Homo sapiens GN=ALB PE=1 SV=2	69.3	5.9	1	126.2 (M:126.2)	3	7.6	102.21	23
24		true	TPM3_HUMAN	Tropomyosin alpha-3 chain OS=Homo sapiens GN=TPM3 PE=1 SV=1	32.8	4.5	4	114.0 (M:114.0)	3	7.7	131.81	24
25		true	ADDB_HUMAN	Beta-adducin OS=Homo sapiens GN=ADD2 PE=1 SV=3	80.8	5.6	1	97.7 (M:97.7)	2	3.7	93.97	25
26		true	CD59_HUMAN	CD59 glycoprotein OS=Homo sapiens GN=CD59 PE=1 SV=1	14.2	6.1	1	92.5 (M:92.5)	2	25.0	109.56	26
27		true	RHD_HUMAN	Blood group Rh(D) polypeptide OS=Homo sapiens GN=RHD PE=1 SV=3	45.2	9.4	2	82.9 (M:82.9)	2	4.1	91.31	27
28		true	GLPC_HUMAN	Glycophorin-C OS=Homo sapiens GN=GYPC PE=1 SV=1	13.8	4.5	1	75.6 (M:75.6)	1	20.3	78.94	28
29		true	K1C9_HUMAN	Keratin, type I cytoskeletal 9 OS=Homo sapiens GN=KRT9 PE=1 SV=3	62.0	5.0	1	73.8 (M:73.8)	1	5.3	114.49	29
30		true	PUR8_HUMAN	Adenylosuccinate lyase OS=Homo sapiens GN=ADSL PE=1 SV=2	54.9	6.8	1	70.8 (M:70.8)	2	4.1	94.88	30
31		true	GLPA_HUMAN	Glycophorin-A OS=Homo sapiens GN=GYPA PE=1 SV=2	16.3	5.2	1	68.6 (M:68.6)	2	20.7	62.13	31
32		true	AKD1_HUMAN	Adenylate kinase domain-containing protein 1 OS=Homo sapiens GN=AKD1 PE=1 SV=2	221.3	4.8	1	65.0 (M:65.0)	1	0.4	101.77	32
33		true	CD47_HUMAN	Leukocyte surface antigen CD47 OS=Homo sapiens GN=CD47 PE=1 SV=1	35.2	7.6	1	40.8 (M:40.8)	1	2.5	120.87	33

## Sheet: Lane7
Row	User Flag	OK	Accession	Protein	MW [kDa]	pI	#Alt. Proteins	Scores	#Peptides	SC [%]	RMS90 [ppm]	Rank
1		true	SPTA1_HUMAN	Spectrin alpha chain, erythrocyte OS=Homo sapiens GN=SPTA1 PE=1 SV=5	279.8	4.8	2	5819.7 (M:5819.7)	113	58.0	85.66	1
2		true	SPTB1_HUMAN	Spectrin beta chain, erythrocyte OS=Homo sapiens GN=SPTB PE=1 SV=5	246.3	5.0	5	5574.7 (M:5574.7)	112	60.4	83.34	2
3		true	ANK1_HUMAN	Ankyrin-1 OS=Homo sapiens GN=ANK1 PE=1 SV=3	206.1	5.6	3	2953.2 (M:2953.2)	54	40.7	108.41	3
4		true	B3AT_HUMAN	Band 3 anion transport protein OS=Homo sapiens GN=SLC4A1 PE=1 SV=3	101.7	4.9	1	1822.6 (M:1822.6)	30	37.1	89.25	4
5		true	41_HUMAN	Protein 4.1 OS=Homo sapiens GN=EPB41 PE=1 SV=4	97.0	5.3	3	1090.2 (M:1090.2)	22	35.8	86.65	5
6		true	EPB42_HUMAN	Erythrocyte membrane protein band 4.2 OS=Homo sapiens GN=EPB42 PE=1 SV=3	77.0	9.3	1	722.1 (M:722.1)	15	32.1	378.66	6
7		true	K2C1_HUMAN	Keratin, type II cytoskeletal 1 OS=Homo sapiens GN=KRT1 PE=1 SV=6	66.0	8.8	4	690.9 (M:690.9)	13	20.7	103.23	7
8		true	ACTB_HUMAN	Actin, cytoplasmic 1 OS=Homo sapiens GN=ACTB PE=1 SV=1	41.7	5.2	12	678.2 (M:678.2)	15	43.7	91.64	8
9		true	HBB_HUMAN	Hemoglobin subunit beta OS=Homo sapiens GN=HBB PE=1 SV=2	16.0	6.9	4	641.1 (M:641.1)	12	93.9	98.35	9
10		true	HBD_HUMAN	Hemoglobin subunit delta OS=Homo sapiens GN=HBD PE=1 SV=2	16.0	9.1	1	610.4 (M:610.4)	11	82.3	99.43	10
11		true	G3P_HUMAN	Glyceraldehyde-3-phosphate dehydrogenase OS=Homo sapiens GN=GAPDH PE=1 SV=3	36.0	9.3	1	598.6 (M:598.6)	13	52.8	113.64	11
12		true	EM55_HUMAN	55 kDa erythrocyte membrane protein OS=Homo sapiens GN=MPP1 PE=1 SV=2	52.3	7.1	1	461.6 (M:461.6)	7	20.6	83.40	12
13		true	STOM_HUMAN	Erythrocyte band 7 integral membrane protein OS=Homo sapiens GN=STOM PE=1 SV=3	31.7	8.9	1	455.8 (M:455.8)	8	33.7	94.20	13
14		true	HBA_HUMAN	Hemoglobin subunit alpha OS=Homo sapiens GN=HBA1 PE=1 SV=2	15.2	9.4	1	395.6 (M:395.6)	9	69.0	100.91	14
15		true	ALDOA_HUMAN	Fructose-bisphosphate aldolase A OS=Homo sapiens GN=ALDOA PE=1 SV=2	39.4	9.2	1	360.7 (M:360.7)	9	29.7	90.66	15
16		true	GTR1_HUMAN	Solute carrier family 2, facilitated glucose transporter member 1 OS=Homo sapiens GN=SLC2A1 PE=1 SV=2	54.0	9.6	3	257.7 (M:257.7)	6	10.0	91.45	16
17		true	ALBU_HUMAN	Serum albumin OS=Homo sapiens GN=ALB PE=1 SV=2	69.3	5.9	1	245.6 (M:245.6)	6	15.8	97.62	17
18		true	K1C10_HUMAN	Keratin, type I cytoskeletal 10 OS=Homo sapiens GN=KRT10 PE=1 SV=6	58.8	5.0	4	230.9 (M:230.9)	6	12.2	94.37	18
19		true	K1C9_HUMAN	Keratin, type I cytoskeletal 9 OS=Homo sapiens GN=KRT9 PE=1 SV=3	62.0	5.0	1	216.0 (M:216.0)	7	12.2	90.31	19
20		true	FLOT1_HUMAN	Flotillin-1 OS=Homo sapiens GN=FLOT1 PE=1 SV=3	47.3	7.8	1	199.3 (M:199.3)	5	18.7	87.12	20
21		true	PRDX2_HUMAN	Peroxiredoxin-2 OS=Homo sapiens GN=PRDX2 PE=1 SV=5	21.9	5.6	1	166.7 (M:166.7)	4	27.8	99.11	21
22		true	TMOD1_HUMAN	Tropomodulin-1 OS=Homo sapiens GN=TMOD1 PE=1 SV=1	40.5	4.9	1	142.3 (M:142.3)	3	12.3	97.47	22
23		true	FLOT2_HUMAN	Flotillin-2 OS=Homo sapiens GN=FLOT2 PE=1 SV=2	47.0	5.0	1	141.4 (M:141.4)	5	13.3	96.15	23
24		true	DEMA_HUMAN	Dematin OS=Homo sapiens GN=EPB49 PE=1 SV=3	45.5	9.5	1	126.0 (M:126.0)	2	9.9	91.71	24
25		true	RAP2B_HUMAN	Ras-related protein Rap-2b OS=Homo sapiens GN=RAP2B PE=1 SV=1	20.5	4.6	1	102.2 (M:102.2)	2	15.3	111.22	25
26		true	RHD_HUMAN	Blood group Rh(D) polypeptide OS=Homo sapiens GN=RHD PE=1 SV=3	45.2	9.4	2	91.5 (M:91.5)	2	4.1	78.58	26
27		true	GLPC_HUMAN	Glycophorin-C OS=Homo sapiens GN=GYPC PE=1 SV=1	13.8	4.5	1	70.7 (M:70.7)	1	20.3	84.95	27
28		true	NMD3A_HUMAN	Glutamate [NMDA] receptor subunit 3A OS=Homo sapiens GN=GRIN3A PE=1 SV=2	125.4	8.0	1	61.6 (M:61.6)	2	1.1	101.56	28
29		true	CD47_HUMAN	Leukocyte surface antigen CD47 OS=Homo sapiens GN=CD47 PE=1 SV=1	35.2	7.6	1	59.1 (M:59.1)	1	5.9	116.69	29
30		true	CD59_HUMAN	CD59 glycoprotein OS=Homo sapiens GN=CD59 PE=1 SV=1	14.2	6.1	1	58.2 (M:58.2)	1	6.2	129.79	30
31		true	AKD1_HUMAN	Adenylate kinase domain-containing protein 1 OS=Homo sapiens GN=AKD1 PE=1 SV=2	221.3	4.8	1	55.8 (M:55.8)	1	0.4	61.79	31
32		true	TPM4_HUMAN	Tropomyosin alpha-4 chain OS=Homo sapiens GN=TPM4 PE=1 SV=3	28.5	4.5	4	52.3 (M:52.3)	1	4.0	80.45	32
33		true	RAP1B_HUMAN	Ras-related protein Rap-1b OS=Homo sapiens GN=RAP1B PE=1 SV=1	20.8	5.5	2	49.8 (M:49.8)	1	6.0	112.84	33
34		true	RHAG_HUMAN	Ammonium transporter Rh type A OS=Homo sapiens GN=RHAG PE=1 SV=2	44.2	6.4	1	44.4 (M:44.4)	1	1.5	157.64	34
35		true	TAB1_HUMAN	TGF-beta-activated kinase 1 and MAP3K7-binding protein 1 OS=Homo sapiens GN=TAB1 PE=1 SV=1	54.6	5.2	1	40.7 (M:40.7)	1	2.4	135.79	35
