# Supplementary material for: Proteomics of Stored Red Blood Cell Membrane and Storage-Induced Microvesicles Reveals the Association of Flotillin-2 With Band 3 Complexes
Source: Front Physiol. 2018 May 4;9:421. doi: 10.3389/fphys.2018.00421 (PMC5945891; doi:10.3389/fphys.2018.00421)
Supplement: TABLE S4 — Detailed proteomic data for Figure 2b. [file Table_4.XLSX]

## Sheet: To read first
Figure 2(b) / Band 3 complexes / aging
Lane #	Sample
2	bag A, 5 days, band 3 complexes
3	bag B, 7 days, band 3 complexes
4	bag C, 6 days, band 3 complexes
6	bag A, 41 days, band 3 complexes
7	bag B, 43 days,band 3 complexes
8	bag C, 42 days, band 3 complexes

## Sheet: lane2
Row	User Flag	OK	Accession	Protein	MW [kDa]	pI	#Alt. Proteins	Scores	#Peptides	SC [%]	RMS90 [ppm]	Rank
1		true	SPTA1_HUMAN	Spectrin alpha chain, erythrocyte OS=Homo sapiens GN=SPTA1 PE=1 SV=5	279.8	4.8	1	5447.7 (M:5447.7)	112	57.8	106.26	1
2		true	SPTB1_HUMAN	Spectrin beta chain, erythrocyte OS=Homo sapiens GN=SPTB PE=1 SV=5	246.3	5	3	5193.3 (M:5193.3)	108	61.4	109.25	2
3		true	ANK1_HUMAN	Ankyrin-1 OS=Homo sapiens GN=ANK1 PE=1 SV=3	206.1	5.6	3	3232.0 (M:3232.0)	61	44.2	94.98	3
4		true	B3AT_HUMAN	Band 3 anion transport protein OS=Homo sapiens GN=SLC4A1 PE=1 SV=3	101.7	4.9	1	2111.2 (M:2111.2)	36	43.8	118.97	4
5		true	EPB42_HUMAN	Erythrocyte membrane protein band 4.2 OS=Homo sapiens GN=EPB42 PE=1 SV=3	77	9.3	1	1140.3 (M:1140.3)	26	40.2	225.24	5
6		true	STOM_HUMAN	Erythrocyte band 7 integral membrane protein OS=Homo sapiens GN=STOM PE=1 SV=3	31.7	8.9	1	540.3 (M:540.3)	9	42.4	113.42	9
7		true	41_HUMAN	Protein 4.1 OS=Homo sapiens GN=EPB41 PE=1 SV=4	97	5.3	3	498.6 (M:498.6)	9	17	125.97	10
8		true	G3P_HUMAN	Glyceraldehyde-3-phosphate dehydrogenase OS=Homo sapiens GN=GAPDH PE=1 SV=3	36	9.3	1	498.2 (M:498.2)	9	40	116	11
9		true	ACTB_HUMAN	Actin, cytoplasmic 1 OS=Homo sapiens GN=ACTB PE=1 SV=1	41.7	5.2	12	497.0 (M:497.0)	10	39.5	115.61	12
10		true	GTR1_HUMAN	Solute carrier family 2, facilitated glucose transporter member 1 OS=Homo sapiens GN=SLC2A1 PE=1 SV=2	54	9.6	1	239.8 (M:239.8)	6	10	121.22	14
11		true	HBB_HUMAN	Hemoglobin subunit beta OS=Homo sapiens GN=HBB PE=1 SV=2	16	6.9	5	212.8 (M:212.8)	4	40.8	92.17	15
12		true	EM55_HUMAN	55 kDa erythrocyte membrane protein OS=Homo sapiens GN=MPP1 PE=1 SV=2	52.3	7.1	1	184.3 (M:184.3)	4	9.9	119.03	16
13		true	IGHA1_HUMAN	Ig alpha-1 chain C region OS=Homo sapiens GN=IGHA1 PE=1 SV=2	37.6	6.1	2	151.3 (M:151.3)	5	16.4	450.67	17
14		true	BPIB1_HUMAN	BPI fold-containing family B member 1 OS=Homo sapiens GN=BPIFB1 PE=2 SV=1	52.4	6.9	1	128.2 (M:128.2)	3	7	104.86	18
15		true	DMBT1_HUMAN	Deleted in malignant brain tumors 1 protein OS=Homo sapiens GN=DMBT1 PE=1 SV=2	260.6	5.1	1	113.6 (M:113.6)	2	0.8	121.74	20
16		true	BPIA1_HUMAN	BPI fold-containing family A member 1 OS=Homo sapiens GN=BPIFA1 PE=1 SV=1	26.7	5.3	1	113.5 (M:113.5)	3	15.2	109.77	21
17		true	HBA_HUMAN	Hemoglobin subunit alpha OS=Homo sapiens GN=HBA1 PE=1 SV=2	15.2	9.4	1	90.7 (M:90.7)	3	25.4	115.93	22
18		true	KV203_HUMAN	Ig kappa chain V-II region MIL OS=Homo sapiens PE=1 SV=1	12	0	5	63.9 (M:63.9)	1	11.6	110.18	23
19		true	FLOT1_HUMAN	Flotillin-1 OS=Homo sapiens GN=FLOT1 PE=1 SV=3	47.3	7.8	1	56.3 (M:56.3)	1	2.6	99.95	24
20		true	ALDOA_HUMAN	Fructose-bisphosphate aldolase A OS=Homo sapiens GN=ALDOA PE=1 SV=2	39.4	9.2	1	56.2 (M:56.2)	2	6.9	102.21	25
21		true	TAB1_HUMAN	TGF-beta-activated kinase 1 and MAP3K7-binding protein 1 OS=Homo sapiens GN=TAB1 PE=1 SV=1	54.6	5.2	1	41.7 (M:41.7)	1	2.4	167.95	26

## Sheet: lane3
Row	User Flag	OK	Accession	Protein	MW [kDa]	pI	#Alt. Proteins	Scores	#Peptides	SC [%]	RMS90 [ppm]	Rank
1		true	SPTB1_HUMAN	Spectrin beta chain, erythrocyte OS=Homo sapiens GN=SPTB PE=1 SV=5	246.3	5	4	5089.9 (M:5089.9)	105	60.4	123.98	1
2		true	SPTA1_HUMAN	Spectrin alpha chain, erythrocyte OS=Homo sapiens GN=SPTA1 PE=1 SV=5	279.8	4.8	1	5071.2 (M:5071.2)	108	52.1	117.42	2
3		true	ANK1_HUMAN	Ankyrin-1 OS=Homo sapiens GN=ANK1 PE=1 SV=3	206.1	5.6	3	3110.1 (M:3110.1)	63	40.5	120.92	3
4		true	B3AT_HUMAN	Band 3 anion transport protein OS=Homo sapiens GN=SLC4A1 PE=1 SV=3	101.7	4.9	1	2152.8 (M:2152.8)	36	40.2	164.86	4
5		true	EPB42_HUMAN	Erythrocyte membrane protein band 4.2 OS=Homo sapiens GN=EPB42 PE=1 SV=3	77	9.3	2	1292.8 (M:1292.8)	26	47.8	154.92	5
6		true	STOM_HUMAN	Erythrocyte band 7 integral membrane protein OS=Homo sapiens GN=STOM PE=1 SV=3	31.7	8.9	1	839.2 (M:839.2)	15	52.8	113.65	7
7		true	ACTG_HUMAN	Actin, cytoplasmic 2 OS=Homo sapiens GN=ACTG1 PE=1 SV=1	41.8	5.2	12	792.2 (M:792.2)	17	56.5	115.56	8
8		true	G3P_HUMAN	Glyceraldehyde-3-phosphate dehydrogenase OS=Homo sapiens GN=GAPDH PE=1 SV=3	36	9.3	2	689.3 (M:689.3)	12	50.4	148.14	11
9		true	41_HUMAN	Protein 4.1 OS=Homo sapiens GN=EPB41 PE=1 SV=4	97	5.3	1	601.5 (M:601.5)	11	20.6	124.76	12
10		true	GTR1_HUMAN	Solute carrier family 2, facilitated glucose transporter member 1 OS=Homo sapiens GN=SLC2A1 PE=1 SV=2	54	9.6	3	225.8 (M:225.8)	5	10	121.17	14
11		true	EM55_HUMAN	55 kDa erythrocyte membrane protein OS=Homo sapiens GN=MPP1 PE=1 SV=2	52.3	7.1	1	200.1 (M:200.1)	4	13.1	97.45	15
12		true	HBB_HUMAN	Hemoglobin subunit beta OS=Homo sapiens GN=HBB PE=1 SV=2	16	6.9	5	196.2 (M:196.2)	5	53.7	103.05	17
13		true	ALDOA_HUMAN	Fructose-bisphosphate aldolase A OS=Homo sapiens GN=ALDOA PE=1 SV=2	39.4	9.2	1	82.8 (M:82.8)	1	6	118.38	18
14		true	HBA_HUMAN	Hemoglobin subunit alpha OS=Homo sapiens GN=HBA1 PE=1 SV=2	15.2	9.4	1	77.5 (M:77.5)	1	19	113.79	19
15		true	KV203_HUMAN	Ig kappa chain V-II region MIL OS=Homo sapiens PE=1 SV=1	12	0	5	64.7 (M:64.7)	1	11.6	94.85	20
16		true	FLOT1_HUMAN	Flotillin-1 OS=Homo sapiens GN=FLOT1 PE=1 SV=3	47.3	7.8	1	50.8 (M:50.8)	1	2.6	108.48	21

## Sheet: lane4
Row	User Flag	OK	Accession	Protein	MW [kDa]	pI	#Alt. Proteins	Scores	#Peptides	SC [%]	RMS90 [ppm]	Rank
1		true	SPTA1_HUMAN	Spectrin alpha chain, erythrocyte OS=Homo sapiens GN=SPTA1 PE=1 SV=5	279.8	4.8	1	4701.9 (M:4701.9)	102	52.3	135.56	1
2		true	SPTB1_HUMAN	Spectrin beta chain, erythrocyte OS=Homo sapiens GN=SPTB PE=1 SV=5	246.3	5	5	4525.8 (M:4525.8)	92	55.5	103.61	2
3		true	ANK1_HUMAN	Ankyrin-1 OS=Homo sapiens GN=ANK1 PE=1 SV=3	206.1	5.6	3	2992.2 (M:2992.2)	60	40.8	140.56	3
4		true	B3AT_HUMAN	Band 3 anion transport protein OS=Homo sapiens GN=SLC4A1 PE=1 SV=3	101.7	4.9	1	2244.4 (M:2244.4)	36	44.1	143.45	4
5		true	EPB42_HUMAN	Erythrocyte membrane protein band 4.2 OS=Homo sapiens GN=EPB42 PE=1 SV=3	77	9.3	2	1395.6 (M:1395.6)	27	50.4	137.35	5
6		true	41_HUMAN	Protein 4.1 OS=Homo sapiens GN=EPB41 PE=1 SV=4	97	5.3	3	756.1 (M:756.1)	17	28.8	160.2	7
7		true	G3P_HUMAN	Glyceraldehyde-3-phosphate dehydrogenase OS=Homo sapiens GN=GAPDH PE=1 SV=3	36	9.3	1	473.7 (M:473.7)	10	43.6	112.32	10
8		true	STOM_HUMAN	Erythrocyte band 7 integral membrane protein OS=Homo sapiens GN=STOM PE=1 SV=3	31.7	8.9	1	383.1 (M:383.1)	7	41.3	107.56	12
9		true	ACTB_HUMAN	Actin, cytoplasmic 1 OS=Homo sapiens GN=ACTB PE=1 SV=1	41.7	5.2	12	356.5 (M:356.5)	8	29.6	115.54	13
10		true	HBB_HUMAN	Hemoglobin subunit beta OS=Homo sapiens GN=HBB PE=1 SV=2	16	6.9	5	318.3 (M:318.3)	7	61.9	116.36	14
11		true	EM55_HUMAN	55 kDa erythrocyte membrane protein OS=Homo sapiens GN=MPP1 PE=1 SV=2	52.3	7.1	1	276.0 (M:276.0)	4	11.6	119.89	15
12		true	GTR1_HUMAN	Solute carrier family 2, facilitated glucose transporter member 1 OS=Homo sapiens GN=SLC2A1 PE=1 SV=2	54	9.6	1	232.9 (M:232.9)	6	10	133.06	16
13		true	ADDB_HUMAN	Beta-adducin OS=Homo sapiens GN=ADD2 PE=1 SV=3	80.8	5.6	2	173.2 (M:173.2)	4	7.7	141.43	17
14		true	HBA_HUMAN	Hemoglobin subunit alpha OS=Homo sapiens GN=HBA1 PE=1 SV=2	15.2	9.4	1	158.4 (M:158.4)	3	36.6	121.78	18
15		true	FLOT1_HUMAN	Flotillin-1 OS=Homo sapiens GN=FLOT1 PE=1 SV=3	47.3	7.8	1	107.9 (M:107.9)	2	5.2	98.47	20
16		true	RHD_HUMAN	Blood group Rh(D) polypeptide OS=Homo sapiens GN=RHD PE=1 SV=3	45.2	9.4	2	76.4 (M:76.4)	2	4.1	128.95	21
17		true	ALDOA_HUMAN	Fructose-bisphosphate aldolase A OS=Homo sapiens GN=ALDOA PE=1 SV=2	39.4	9.2	1	71.2 (M:71.2)	1	6.9	107.1	22
18		true	KV203_HUMAN	Ig kappa chain V-II region MIL OS=Homo sapiens PE=1 SV=1	12	0	5	60.6 (M:60.6)	1	11.6	94.85	23
19		true	DEMA_HUMAN	Dematin OS=Homo sapiens GN=EPB49 PE=1 SV=3	45.5	9.5	1	45.6 (M:45.6)	1	3	143.7	24
20		true	ZO1_HUMAN	Tight junction protein ZO-1 OS=Homo sapiens GN=TJP1 PE=1 SV=3	195.3	6.2	1	36.8 (M:36.8)	1	0.3	1377.94	25

## Sheet: lane6
Row	User Flag	OK	Accession	Protein	MW [kDa]	pI	#Alt. Proteins	Scores	#Peptides	SC [%]	RMS90 [ppm]	Rank
1		true	SPTA1_HUMAN	Spectrin alpha chain, erythrocyte OS=Homo sapiens GN=SPTA1 PE=1 SV=5	279.8	4.8	1	6757.1 (M:6757.1)	138	61.3	146.19	1
2		true	SPTB1_HUMAN	Spectrin beta chain, erythrocyte OS=Homo sapiens GN=SPTB PE=1 SV=5	246.3	5	4	6048.7 (M:6048.7)	121	63.9	110.3	2
3		true	ANK1_HUMAN	Ankyrin-1 OS=Homo sapiens GN=ANK1 PE=1 SV=3	206.1	5.6	3	3704.0 (M:3704.0)	75	48.6	138.67	3
4		true	B3AT_HUMAN	Band 3 anion transport protein OS=Homo sapiens GN=SLC4A1 PE=1 SV=3	101.7	4.9	1	2274.3 (M:2274.3)	36	44.5	144.65	4
5		true	EPB42_HUMAN	Erythrocyte membrane protein band 4.2 OS=Homo sapiens GN=EPB42 PE=1 SV=3	77	9.3	1	1614.0 (M:1614.0)	32	53.8	201.05	5
6		true	41_HUMAN	Protein 4.1 OS=Homo sapiens GN=EPB41 PE=1 SV=4	97	5.3	3	788.7 (M:788.7)	19	29.4	95.96	8
7		true	ACTB_HUMAN	Actin, cytoplasmic 1 OS=Homo sapiens GN=ACTB PE=1 SV=1	41.7	5.2	12	510.2 (M:510.2)	10	39.5	132.29	10
8		true	G3P_HUMAN	Glyceraldehyde-3-phosphate dehydrogenase OS=Homo sapiens GN=GAPDH PE=1 SV=3	36	9.3	2	452.4 (M:452.4)	9	37.3	117.16	11
9		true	HBB_HUMAN	Hemoglobin subunit beta OS=Homo sapiens GN=HBB PE=1 SV=2	16	6.9	5	352.9 (M:352.9)	8	62.6	108.13	12
10		true	STOM_HUMAN	Erythrocyte band 7 integral membrane protein OS=Homo sapiens GN=STOM PE=1 SV=3	31.7	8.9	1	349.3 (M:349.3)	8	37.5	121.28	13
11		true	EM55_HUMAN	55 kDa erythrocyte membrane protein OS=Homo sapiens GN=MPP1 PE=1 SV=2	52.3	7.1	1	255.5 (M:255.5)	5	11.6	138.25	14
12		true	HBA_HUMAN	Hemoglobin subunit alpha OS=Homo sapiens GN=HBA1 PE=1 SV=2	15.2	9.4	1	230.6 (M:230.6)	5	36.6	129.83	15
13		true	GTR1_HUMAN	Solute carrier family 2, facilitated glucose transporter member 1 OS=Homo sapiens GN=SLC2A1 PE=1 SV=2	54	9.6	3	222.8 (M:222.8)	4	11.4	136.77	16
14		true	FLOT1_HUMAN	Flotillin-1 OS=Homo sapiens GN=FLOT1 PE=1 SV=3	47.3	7.8	1	150.5 (M:150.5)	5	14.3	150.64	19
15		true	ADDA_HUMAN	Alpha-adducin OS=Homo sapiens GN=ADD1 PE=1 SV=2	80.9	5.5	1	137.6 (M:137.6)	4	6.1	140.26	20
16		true	ACLY_HUMAN	ATP-citrate synthase OS=Homo sapiens GN=ACLY PE=1 SV=3	120.8	7.1	1	126.0 (M:126.0)	4	4.3	128.1	21
17		true	ADDB_HUMAN	Beta-adducin OS=Homo sapiens GN=ADD2 PE=1 SV=3	80.8	5.6	1	115.0 (M:115.0)	3	6.3	134.31	22
18		true	ALDOA_HUMAN	Fructose-bisphosphate aldolase A OS=Homo sapiens GN=ALDOA PE=1 SV=2	39.4	9.2	1	99.1 (M:99.1)	1	7.1	125.3	23
19		true	RHD_HUMAN	Blood group Rh(D) polypeptide OS=Homo sapiens GN=RHD PE=1 SV=3	45.2	9.4	2	96.7 (M:96.7)	2	4.1	149.84	24
20		true	KV203_HUMAN	Ig kappa chain V-II region MIL OS=Homo sapiens PE=1 SV=1	12	0	5	63.8 (M:63.8)	1	11.6	94.85	25
21		true	FLOT2_HUMAN	Flotillin-2 OS=Homo sapiens GN=FLOT2 PE=1 SV=2	47	5	1	60.7 (M:60.7)	2	7	117.18	26
22		true	PI42A_HUMAN	Phosphatidylinositol-5-phosphate 4-kinase type-2 alpha OS=Homo sapiens GN=PIP4K2A PE=1 SV=2	46.2	6.5	2	58.0 (M:58.0)	1	2.2	160.08	27
23		true	MA2A2_HUMAN	Alpha-mannosidase 2x OS=Homo sapiens GN=MAN2A2 PE=2 SV=3	130.5	6.4	1	52.0 (M:52.0)	1	0.5	122.05	28
24		true	DEMA_HUMAN	Dematin OS=Homo sapiens GN=EPB49 PE=1 SV=3	45.5	9.5	1	45.4 (M:45.4)	1	3	126.82	29

## Sheet: lane7
Row	User Flag	OK	Accession	Protein	MW [kDa]	pI	#Alt. Proteins	Scores	#Peptides	SC [%]	RMS90 [ppm]	Rank
1		true	SPTA1_HUMAN	Spectrin alpha chain, erythrocyte OS=Homo sapiens GN=SPTA1 PE=1 SV=5	279.8	4.8	3	5861.5 (M:5861.5)	120	57.4	144.41	1
2		true	SPTB1_HUMAN	Spectrin beta chain, erythrocyte OS=Homo sapiens GN=SPTB PE=1 SV=5	246.3	5	5	5611.7 (M:5611.7)	115	58.6	116.26	2
3		true	ANK1_HUMAN	Ankyrin-1 OS=Homo sapiens GN=ANK1 PE=1 SV=3	206.1	5.6	3	3625.0 (M:3625.0)	71	45.2	142.32	3
4		true	B3AT_HUMAN	Band 3 anion transport protein OS=Homo sapiens GN=SLC4A1 PE=1 SV=3	101.7	4.9	1	2263.6 (M:2263.6)	37	40.2	119.58	4
5		true	EPB42_HUMAN	Erythrocyte membrane protein band 4.2 OS=Homo sapiens GN=EPB42 PE=1 SV=3	77	9.3	1	1659.1 (M:1659.1)	32	58.9	128.2	5
6		true	41_HUMAN	Protein 4.1 OS=Homo sapiens GN=EPB41 PE=1 SV=4	97	5.3	1	936.2 (M:936.2)	20	32.2	127.74	6
7		true	STOM_HUMAN	Erythrocyte band 7 integral membrane protein OS=Homo sapiens GN=STOM PE=1 SV=3	31.7	8.9	1	874.2 (M:874.2)	14	55.6	132.57	7
8		true	G3P_HUMAN	Glyceraldehyde-3-phosphate dehydrogenase OS=Homo sapiens GN=GAPDH PE=1 SV=3	36	9.3	2	860.8 (M:860.8)	16	55.8	128.38	8
9		true	ACTB_HUMAN	Actin, cytoplasmic 1 OS=Homo sapiens GN=ACTB PE=1 SV=1	41.7	5.2	12	840.2 (M:840.2)	16	62.4	99.21	9
10		true	HBB_HUMAN	Hemoglobin subunit beta OS=Homo sapiens GN=HBB PE=1 SV=2	16	6.9	4	447.8 (M:447.8)	9	85	130.25	13
11		true	GTR1_HUMAN	Solute carrier family 2, facilitated glucose transporter member 1 OS=Homo sapiens GN=SLC2A1 PE=1 SV=2	54	9.6	1	310.1 (M:310.1)	6	18.7	135.73	14
12		true	HBD_HUMAN	Hemoglobin subunit delta OS=Homo sapiens GN=HBD PE=1 SV=2	16	9.1	1	252.9 (M:252.9)	6	46.9	126.72	15
13		true	EM55_HUMAN	55 kDa erythrocyte membrane protein OS=Homo sapiens GN=MPP1 PE=1 SV=2	52.3	7.1	1	230.6 (M:230.6)	4	14.8	120.5	16
14		true	HBA_HUMAN	Hemoglobin subunit alpha OS=Homo sapiens GN=HBA1 PE=1 SV=2	15.2	9.4	1	224.8 (M:224.8)	5	57	134.04	17
15		true	ALDOA_HUMAN	Fructose-bisphosphate aldolase A OS=Homo sapiens GN=ALDOA PE=1 SV=2	39.4	9.2	1	209.6 (M:209.6)	5	21.4	122.61	18
16		true	KV203_HUMAN	Ig kappa chain V-II region MIL OS=Homo sapiens PE=1 SV=1	12	0	5	96.7 (M:96.7)	1	11.6	110.18	20
17		true	FLOT1_HUMAN	Flotillin-1 OS=Homo sapiens GN=FLOT1 PE=1 SV=3	47.3	7.8	1	96.7 (M:96.7)	1	4.2	117.55	21
18		true	ADDB_HUMAN	Beta-adducin OS=Homo sapiens GN=ADD2 PE=1 SV=3	80.8	5.6	1	89.3 (M:89.3)	2	2.3	139.51	22
19		true	FLOT2_HUMAN	Flotillin-2 OS=Homo sapiens GN=FLOT2 PE=1 SV=2	47	5	1	87.3 (M:87.3)	2	9.8	101.99	23
20		true	UBE2N_HUMAN	Ubiquitin-conjugating enzyme E2 N OS=Homo sapiens GN=UBE2N PE=1 SV=1	17.1	6.2	1	76.8 (M:76.8)	1	29.6	124.53	24
21		true	RHD_HUMAN	Blood group Rh(D) polypeptide OS=Homo sapiens GN=RHD PE=1 SV=3	45.2	9.4	2	74.8 (M:74.8)	2	4.1	119.4	25
22		true	PUR8_HUMAN	Adenylosuccinate lyase OS=Homo sapiens GN=ADSL PE=1 SV=2	54.9	6.8	1	70.2 (M:70.2)	2	4.1	142.98	26
23		true	TMOD1_HUMAN	Tropomodulin-1 OS=Homo sapiens GN=TMOD1 PE=1 SV=1	40.5	4.9	1	35.3 (M:35.3)	1	2.8	198.25	28

## Sheet: lane8
Row	User Flag	OK	Accession	Protein	MW [kDa]	pI	#Alt. Proteins	Scores	#Peptides	SC [%]	RMS90 [ppm]	Rank
1		true	SPTA1_HUMAN	Spectrin alpha chain, erythrocyte OS=Homo sapiens GN=SPTA1 PE=1 SV=5	279.8	4.8	1	5668.6 (M:5668.6)	122	58.2	123.97	1
2		true	SPTB1_HUMAN	Spectrin beta chain, erythrocyte OS=Homo sapiens GN=SPTB PE=1 SV=5	246.3	5	5	5521.8 (M:5521.8)	115	60.6	139.01	2
3		true	ANK1_HUMAN	Ankyrin-1 OS=Homo sapiens GN=ANK1 PE=1 SV=3	206.1	5.6	3	3821.8 (M:3821.8)	72	44.8	135.98	3
4		true	B3AT_HUMAN	Band 3 anion transport protein OS=Homo sapiens GN=SLC4A1 PE=1 SV=3	101.7	4.9	1	2223.3 (M:2223.3)	38	44.1	109.84	4
5		true	EPB42_HUMAN	Erythrocyte membrane protein band 4.2 OS=Homo sapiens GN=EPB42 PE=1 SV=3	77	9.3	1	1703.2 (M:1703.2)	35	53.7	146.16	5
6		true	41_HUMAN	Protein 4.1 OS=Homo sapiens GN=EPB41 PE=1 SV=4	97	5.3	3	947.9 (M:947.9)	22	33.3	160.11	6
7		true	ACTB_HUMAN	Actin, cytoplasmic 1 OS=Homo sapiens GN=ACTB PE=1 SV=1	41.7	5.2	12	703.8 (M:703.8)	16	54.7	130.81	8
8		true	G3P_HUMAN	Glyceraldehyde-3-phosphate dehydrogenase OS=Homo sapiens GN=GAPDH PE=1 SV=3	36	9.3	2	676.5 (M:676.5)	12	51	171.28	9
9		true	STOM_HUMAN	Erythrocyte band 7 integral membrane protein OS=Homo sapiens GN=STOM PE=1 SV=3	31.7	8.9	1	546.6 (M:546.6)	11	47.2	174.39	10
10		true	EM55_HUMAN	55 kDa erythrocyte membrane protein OS=Homo sapiens GN=MPP1 PE=1 SV=2	52.3	7.1	1	311.2 (M:311.2)	6	15.5	124.37	11
11		true	GTR1_HUMAN	Solute carrier family 2, facilitated glucose transporter member 1 OS=Homo sapiens GN=SLC2A1 PE=1 SV=2	54	9.6	3	222.9 (M:222.9)	5	10	144.59	13
12		true	ALDOA_HUMAN	Fructose-bisphosphate aldolase A OS=Homo sapiens GN=ALDOA PE=1 SV=2	39.4	9.2	1	155.5 (M:155.5)	2	12.4	131.44	15
13		true	ADDA_HUMAN	Alpha-adducin OS=Homo sapiens GN=ADD1 PE=1 SV=2	80.9	5.5	2	140.9 (M:140.9)	3	4.7	153.46	16
14		true	HBB_HUMAN	Hemoglobin subunit beta OS=Homo sapiens GN=HBB PE=1 SV=2	16	6.9	1	126.6 (M:126.6)	3	32.7	116.45	17
15		true	FLOT1_HUMAN	Flotillin-1 OS=Homo sapiens GN=FLOT1 PE=1 SV=3	47.3	7.8	1	113.1 (M:113.1)	3	6.1	155.72	18
16		true	RHD_HUMAN	Blood group Rh(D) polypeptide OS=Homo sapiens GN=RHD PE=1 SV=3	45.2	9.4	2	79.2 (M:79.2)	2	4.1	126.26	19
17		true	DEMA_HUMAN	Dematin OS=Homo sapiens GN=EPB49 PE=1 SV=3	45.5	9.5	1	76.3 (M:76.3)	2	5.2	127.55	20
18		true	RAP1B_HUMAN	Ras-related protein Rap-1b OS=Homo sapiens GN=RAP1B PE=1 SV=1	20.8	5.5	3	66.7 (M:66.7)	2	12.5	123.63	21
19		true	RAP2B_HUMAN	Ras-related protein Rap-2b OS=Homo sapiens GN=RAP2B PE=1 SV=1	20.5	4.6	1	65.2 (M:65.2)	1	15.3	157.42	22
20		true	KV203_HUMAN	Ig kappa chain V-II region MIL OS=Homo sapiens PE=1 SV=1	12	0	5	58.7 (M:58.7)	1	11.6	94.85	23
