# Supplementary material for: Proteomics of Stored Red Blood Cell Membrane and Storage-Induced Microvesicles Reveals the Association of Flotillin-2 With Band 3 Complexes
Source: Front Physiol. 2018 May 4;9:421. doi: 10.3389/fphys.2018.00421 (PMC5945891; doi:10.3389/fphys.2018.00421)
Supplement: TABLE S5 — Detailed proteomic data for Figure 2c. [file Table_5.XLSX]

## Sheet: To read first
Figure 2(c) / Total membrane proteins / RBCs vs MVs
Lane #	Sample
2	bag D, 50 days, total membrane proteins, MVs
3	bag E, 38 days, total membrane proteins, MVs
4	bag F, 42 days, total membrane proteins, MVs
6	bag D, 50 days, total membrane proteins, RBCs
7	bag E, 38 days, total membrane proteins, RBCs
8	bag F, 42 days, total membrane proteins, RBCs

## Sheet: Lane2
Row	User Flag	OK	Accession	Protein	MW [kDa]	pI	#Alt. Proteins	Scores	#Peptides	SC [%]	RMS90 [ppm]	Rank
1		true	SPTA1_HUMAN	Spectrin alpha chain, erythrocyte OS=Homo sapiens GN=SPTA1 PE=1 SV=5	279.8	4.8	2	5183.1 (M:5183.1)	106	54.0	64.54	1
2		true	SPTB1_HUMAN	Spectrin beta chain, erythrocyte OS=Homo sapiens GN=SPTB PE=1 SV=5	246.3	5.0	5	4988.7 (M:4988.7)	101	55.8	56.11	2
3		true	ANK1_HUMAN	Ankyrin-1 OS=Homo sapiens GN=ANK1 PE=1 SV=3	206.1	5.6	3	2070.3 (M:2070.3)	42	32.5	85.14	3
4		true	B3AT_HUMAN	Band 3 anion transport protein OS=Homo sapiens GN=SLC4A1 PE=1 SV=3	101.7	4.9	1	2030.0 (M:2030.0)	33	41.7	161.83	4
5		true	ALBU_HUMAN	Serum albumin OS=Homo sapiens GN=ALB PE=1 SV=2	69.3	5.9	1	1203.5 (M:1203.5)	23	49.9	54.47	5
6		true	STOM_HUMAN	Erythrocyte band 7 integral membrane protein OS=Homo sapiens GN=STOM PE=1 SV=3	31.7	8.9	1	1140.6 (M:1140.6)	20	72.9	63.41	6
7		true	TERA_HUMAN	Transitional endoplasmic reticulum ATPase OS=Homo sapiens GN=VCP PE=1 SV=4	89.3	5.0	1	1112.0 (M:1112.0)	21	40.4	57.88	7
8		true	HBB_HUMAN	Hemoglobin subunit beta OS=Homo sapiens GN=HBB PE=1 SV=2	16.0	6.9	4	809.0 (M:809.0)	13	95.2	50.86	8
9		true	HBD_HUMAN	Hemoglobin subunit delta OS=Homo sapiens GN=HBD PE=1 SV=2	16.0	9.1	1	802.6 (M:802.6)	13	92.5	38.24	9
10		true	CATA_HUMAN	Catalase OS=Homo sapiens GN=CAT PE=1 SV=3	59.7	7.0	1	782.6 (M:782.6)	16	38.0	47.80	10
11		true	HBA_HUMAN	Hemoglobin subunit alpha OS=Homo sapiens GN=HBA1 PE=1 SV=2	15.2	9.4	1	658.1 (M:658.1)	13	91.5	57.21	11
12		true	EPB42_HUMAN	Erythrocyte membrane protein band 4.2 OS=Homo sapiens GN=EPB42 PE=1 SV=3	77.0	9.3	1	632.5 (M:632.5)	13	29.1	70.20	13
13		true	ACTB_HUMAN	Actin, cytoplasmic 1 OS=Homo sapiens GN=ACTB PE=1 SV=1	41.7	5.2	12	439.6 (M:439.6)	12	41.9	150.14	14
14		true	PRDX2_HUMAN	Peroxiredoxin-2 OS=Homo sapiens GN=PRDX2 PE=1 SV=5	21.9	5.6	2	436.5 (M:436.5)	10	40.9	66.37	15
15		true	CAH1_HUMAN	Carbonic anhydrase 1 OS=Homo sapiens GN=CA1 PE=1 SV=2	28.9	6.7	1	379.9 (M:379.9)	7	46.4	72.25	16
16		true	GTR1_HUMAN	Solute carrier family 2, facilitated glucose transporter member 1 OS=Homo sapiens GN=SLC2A1 PE=1 SV=2	54.0	9.6	3	369.1 (M:369.1)	7	13.4	65.58	17
17		true	41_HUMAN	Protein 4.1 OS=Homo sapiens GN=EPB41 PE=1 SV=4	97.0	5.3	1	363.9 (M:363.9)	9	14.8	78.21	18
18		true	CAH2_HUMAN	Carbonic anhydrase 2 OS=Homo sapiens GN=CA2 PE=1 SV=2	29.2	7.0	1	182.0 (M:182.0)	4	22.7	71.13	21
19		true	EM55_HUMAN	55 kDa erythrocyte membrane protein OS=Homo sapiens GN=MPP1 PE=1 SV=2	52.3	7.1	1	137.5 (M:137.5)	3	7.3	22.22	22
20		true	GNAS2_HUMAN	Guanine nucleotide-binding protein G(s) subunit alpha isoforms short OS=Homo sapiens GN=GNAS PE=1 SV=1	45.6	5.5	10	123.9 (M:123.9)	2	9.9	79.51	23
21		true	CD59_HUMAN	CD59 glycoprotein OS=Homo sapiens GN=CD59 PE=1 SV=1	14.2	6.1	1	120.1 (M:120.1)	3	25.0	69.10	24
22		true	GBB1_HUMAN	Guanine nucleotide-binding protein G(I)/G(S)/G(T) subunit beta-1 OS=Homo sapiens GN=GNB1 PE=1 SV=3	37.4	5.6	4	115.4 (M:115.4)	3	7.9	61.41	25
23		true	G3P_HUMAN	Glyceraldehyde-3-phosphate dehydrogenase OS=Homo sapiens GN=GAPDH PE=1 SV=3	36.0	9.3	1	111.8 (M:111.8)	4	20.0	195.93	26
24		true	FLOT1_HUMAN	Flotillin-1 OS=Homo sapiens GN=FLOT1 PE=1 SV=3	47.3	7.8	1	106.3 (M:106.3)	3	6.1	636.06	27
25		true	RHD_HUMAN	Blood group Rh(D) polypeptide OS=Homo sapiens GN=RHD PE=1 SV=3	45.2	9.4	2	105.6 (M:105.6)	2	4.1	49.69	28
26		true	RAP1B_HUMAN	Ras-related protein Rap-1b OS=Homo sapiens GN=RAP1B PE=1 SV=1	20.8	5.5	3	105.2 (M:105.2)	2	12.5	41.89	29
27		true	BLVRB_HUMAN	Flavin reductase (NADPH) OS=Homo sapiens GN=BLVRB PE=1 SV=3	22.1	7.9	1	105.0 (M:105.0)	2	12.1	55.47	30
28		true	GLPC_HUMAN	Glycophorin-C OS=Homo sapiens GN=GYPC PE=1 SV=1	13.8	4.5	1	84.7 (M:84.7)	1	20.3	32.45	32
29		true	IGHG1_HUMAN	Ig gamma-1 chain C region OS=Homo sapiens GN=IGHG1 PE=1 SV=1	36.1	9.4	4	79.2 (M:79.2)	3	9.4	82.67	33
30		true	HEM2_HUMAN	Delta-aminolevulinic acid dehydratase OS=Homo sapiens GN=ALAD PE=1 SV=1	36.3	6.4	1	77.4 (M:77.4)	1	8.8	40.98	34
31		true	ACES_HUMAN	Acetylcholinesterase OS=Homo sapiens GN=ACHE PE=1 SV=1	67.8	5.9	1	73.5 (M:73.5)	2	3.4	69.96	35
32		true	FLOT2_HUMAN	Flotillin-2 OS=Homo sapiens GN=FLOT2 PE=1 SV=2	47.0	5.0	1	63.4 (M:63.4)	1	5.4	67.73	36
33		true	ARF5_HUMAN	ADP-ribosylation factor 5 OS=Homo sapiens GN=ARF5 PE=1 SV=2	20.5	6.4	3	58.0 (M:58.0)	1	5.6	107.78	37
34		true	ZFR_HUMAN	Zinc finger RNA-binding protein OS=Homo sapiens GN=ZFR PE=1 SV=2	116.9	9.8	1	52.3 (M:52.3)	1	1.4	76.34	38
35		true	GAPR1_HUMAN	Golgi-associated plant pathogenesis-related protein 1 OS=Homo sapiens GN=GLIPR2 PE=1 SV=3	17.2	10.0	1	49.7 (M:49.7)	1	8.4	32.41	39
36		true	XRP2_HUMAN	Protein XRP2 OS=Homo sapiens GN=RP2 PE=1 SV=4	39.6	4.9	1	48.6 (M:48.6)	1	4.3	100.77	40
37		true	S10A6_HUMAN	Protein S100-A6 OS=Homo sapiens GN=S100A6 PE=1 SV=1	10.2	5.2	1	48.4 (M:48.4)	1	8.9	105.51	41
38		true	RAB1C_HUMAN	Putative Ras-related protein Rab-1C OS=Homo sapiens GN=RAB1C PE=5 SV=2	22.0	5.1	8	43.5 (M:43.5)	1	5.5	82.15	42
39		true	MRCKA_HUMAN	Serine/threonine-protein kinase MRCK alpha OS=Homo sapiens GN=CDC42BPA PE=1 SV=1	197.2	6.2	1	40.6 (M:40.6)	1	0.4	62.23	43
40		true	HSF1_HUMAN	Heat shock factor protein 1 OS=Homo sapiens GN=HSF1 PE=1 SV=1	57.2	4.9	1	40.1 (M:40.1)	1	2.6	545.12	44

## Sheet: Lane3
Row	User Flag	OK	Accession	Protein	MW [kDa]	pI	#Alt. Proteins	Scores	#Peptides	SC [%]	RMS90 [ppm]	Rank
1		true	B3AT_HUMAN	Band 3 anion transport protein OS=Homo sapiens GN=SLC4A1 PE=1 SV=3	101.7	4.9	1	1745.1 (M:1745.1)	31	42.6	79.09	1
2		true	SPTB1_HUMAN	Spectrin beta chain, erythrocyte OS=Homo sapiens GN=SPTB PE=1 SV=5	246.3	5.0	1	1594.1 (M:1594.1)	33	23.4	73.19	2
3		true	SPTA1_HUMAN	Spectrin alpha chain, erythrocyte OS=Homo sapiens GN=SPTA1 PE=1 SV=5	279.8	4.8	1	1293.7 (M:1293.7)	30	19.7	73.61	3
4		true	STOM_HUMAN	Erythrocyte band 7 integral membrane protein OS=Homo sapiens GN=STOM PE=1 SV=3	31.7	8.9	1	852.1 (M:852.1)	12	61.5	38.64	4
5		true	HBB_HUMAN	Hemoglobin subunit beta OS=Homo sapiens GN=HBB PE=1 SV=2	16.0	6.9	4	809.2 (M:809.2)	14	95.2	48.68	5
6		true	HBD_HUMAN	Hemoglobin subunit delta OS=Homo sapiens GN=HBD PE=1 SV=2	16.0	9.1	1	677.1 (M:677.1)	12	92.5	38.44	6
7		true	ANK1_HUMAN	Ankyrin-1 OS=Homo sapiens GN=ANK1 PE=1 SV=3	206.1	5.6	1	581.5 (M:581.5)	14	14.0	64.69	7
8		true	HBA_HUMAN	Hemoglobin subunit alpha OS=Homo sapiens GN=HBA1 PE=1 SV=2	15.2	9.4	1	551.5 (M:551.5)	11	91.5	213.00	8
9		true	TERA_HUMAN	Transitional endoplasmic reticulum ATPase OS=Homo sapiens GN=VCP PE=1 SV=4	89.3	5.0	1	450.8 (M:450.8)	11	21.7	57.46	9
10		true	GTR1_HUMAN	Solute carrier family 2, facilitated glucose transporter member 1 OS=Homo sapiens GN=SLC2A1 PE=1 SV=2	54.0	9.6	3	291.4 (M:291.4)	7	13.4	66.57	11
11		true	EPB42_HUMAN	Erythrocyte membrane protein band 4.2 OS=Homo sapiens GN=EPB42 PE=1 SV=3	77.0	9.3	1	233.6 (M:233.6)	7	12.9	75.18	12
12		true	PRDX2_HUMAN	Peroxiredoxin-2 OS=Homo sapiens GN=PRDX2 PE=1 SV=5	21.9	5.6	1	137.8 (M:137.8)	5	26.8	65.13	13
13		true	CAH1_HUMAN	Carbonic anhydrase 1 OS=Homo sapiens GN=CA1 PE=1 SV=2	28.9	6.7	1	121.9 (M:121.9)	3	11.9	53.63	14
14		true	CD59_HUMAN	CD59 glycoprotein OS=Homo sapiens GN=CD59 PE=1 SV=1	14.2	6.1	1	100.6 (M:100.6)	2	15.6	73.93	16
15		true	CATA_HUMAN	Catalase OS=Homo sapiens GN=CAT PE=1 SV=3	59.7	7.0	1	95.2 (M:95.2)	3	5.1	55.36	17
16		true	SVIP_HUMAN	Small VCP/p97-interacting protein OS=Homo sapiens GN=SVIP PE=2 SV=1	8.4	10.0	1	78.3 (M:78.3)	1	14.3	53.61	18
17		true	GNA13_HUMAN	Guanine nucleotide-binding protein subunit alpha-13 OS=Homo sapiens GN=GNA13 PE=1 SV=2	44.0	9.1	2	63.3 (M:63.3)	2	4.8	62.80	20
18		true	RHD_HUMAN	Blood group Rh(D) polypeptide OS=Homo sapiens GN=RHD PE=1 SV=3	45.2	9.4	2	59.4 (M:59.4)	2	4.1	56.62	21
19		true	RAB30_HUMAN	Ras-related protein Rab-30 OS=Homo sapiens GN=RAB30 PE=1 SV=2	23.0	4.8	20	58.9 (M:58.9)	1	8.4	36.29	22
20		true	GLPC_HUMAN	Glycophorin-C OS=Homo sapiens GN=GYPC PE=1 SV=1	13.8	4.5	1	55.5 (M:55.5)	1	20.3	67.32	23
21		true	EM55_HUMAN	55 kDa erythrocyte membrane protein OS=Homo sapiens GN=MPP1 PE=1 SV=2	52.3	7.1	1	51.8 (M:51.8)	1	2.6	84.34	24

## Sheet: Lane4
Row	User Flag	OK	Accession	Protein	MW [kDa]	pI	#Alt. Proteins	Scores	#Peptides	SC [%]	RMS90 [ppm]	Rank
1		true	B3AT_HUMAN	Band 3 anion transport protein OS=Homo sapiens GN=SLC4A1 PE=1 SV=3	101.7	4.9	1	2030.4 (M:2030.4)	33	41.7	160.05	1
2		true	STOM_HUMAN	Erythrocyte band 7 integral membrane protein OS=Homo sapiens GN=STOM PE=1 SV=3	31.7	8.9	1	1294.3 (M:1294.3)	19	72.9	133.66	2
3		true	ANK1_HUMAN	Ankyrin-1 OS=Homo sapiens GN=ANK1 PE=1 SV=3	206.1	5.6	3	1281.9 (M:1281.9)	24	20.4	53.22	3
4		true	TERA_HUMAN	Transitional endoplasmic reticulum ATPase OS=Homo sapiens GN=VCP PE=1 SV=4	89.3	5.0	1	1018.0 (M:1018.0)	25	42.4	32.13	4
5		true	HBB_HUMAN	Hemoglobin subunit beta OS=Homo sapiens GN=HBB PE=1 SV=2	16.0	6.9	4	999.7 (M:999.7)	15	95.2	44.08	5
6		true	HBD_HUMAN	Hemoglobin subunit delta OS=Homo sapiens GN=HBD PE=1 SV=2	16.0	9.1	1	834.7 (M:834.7)	13	92.5	26.84	6
7		true	HBA_HUMAN	Hemoglobin subunit alpha OS=Homo sapiens GN=HBA1 PE=1 SV=2	15.2	9.4	1	721.7 (M:721.7)	14	95.1	220.23	7
8		true	CATA_HUMAN	Catalase OS=Homo sapiens GN=CAT PE=1 SV=3	59.7	7.0	1	657.4 (M:657.4)	13	33.2	34.45	8
9		true	EPB42_HUMAN	Erythrocyte membrane protein band 4.2 OS=Homo sapiens GN=EPB42 PE=1 SV=3	77.0	9.3	1	629.9 (M:629.9)	16	30.1	42.83	9
10		true	ALBU_HUMAN	Serum albumin OS=Homo sapiens GN=ALB PE=1 SV=2	69.3	5.9	1	597.0 (M:597.0)	13	29.2	47.50	10
11		true	CAH1_HUMAN	Carbonic anhydrase 1 OS=Homo sapiens GN=CA1 PE=1 SV=2	28.9	6.7	1	587.0 (M:587.0)	11	49.4	171.02	11
12		true	PRDX2_HUMAN	Peroxiredoxin-2 OS=Homo sapiens GN=PRDX2 PE=1 SV=5	21.9	5.6	2	413.4 (M:413.4)	9	40.9	47.75	12
13		true	GTR1_HUMAN	Solute carrier family 2, facilitated glucose transporter member 1 OS=Homo sapiens GN=SLC2A1 PE=1 SV=2	54.0	9.6	3	368.5 (M:368.5)	7	13.4	44.82	14
14		true	CAH2_HUMAN	Carbonic anhydrase 2 OS=Homo sapiens GN=CA2 PE=1 SV=2	29.2	7.0	1	342.1 (M:342.1)	7	35.8	35.10	15
15		true	41_HUMAN	Protein 4.1 OS=Homo sapiens GN=EPB41 PE=1 SV=4	97.0	5.3	1	292.7 (M:292.7)	7	12.4	45.80	16
16		true	EM55_HUMAN	55 kDa erythrocyte membrane protein OS=Homo sapiens GN=MPP1 PE=1 SV=2	52.3	7.1	1	260.1 (M:260.1)	5	12.9	42.03	17
17		true	PRDX6_HUMAN	Peroxiredoxin-6 OS=Homo sapiens GN=PRDX6 PE=1 SV=3	25.0	6.0	1	173.4 (M:173.4)	3	29.5	46.37	18
18		true	GBB1_HUMAN	Guanine nucleotide-binding protein G(I)/G(S)/G(T) subunit beta-1 OS=Homo sapiens GN=GNB1 PE=1 SV=3	37.4	5.6	3	166.6 (M:166.6)	4	11.2	63.42	19
19		true	RAP1B_HUMAN	Ras-related protein Rap-1b OS=Homo sapiens GN=RAP1B PE=1 SV=1	20.8	5.5	3	154.6 (M:154.6)	3	20.7	716.89	20
20		true	GAPR1_HUMAN	Golgi-associated plant pathogenesis-related protein 1 OS=Homo sapiens GN=GLIPR2 PE=1 SV=3	17.2	10.0	1	148.3 (M:148.3)	2	16.9	38.45	21
21		true	GNAS2_HUMAN	Guanine nucleotide-binding protein G(s) subunit alpha isoforms short OS=Homo sapiens GN=GNAS PE=1 SV=1	45.6	5.5	10	147.0 (M:147.0)	2	7.4	591.88	22
22		true	GBB2_HUMAN	Guanine nucleotide-binding protein G(I)/G(S)/G(T) subunit beta-2 OS=Homo sapiens GN=GNB2 PE=1 SV=3	37.3	5.6	1	146.3 (M:146.3)	4	11.2	53.33	23
23		true	BCAM_HUMAN	Basal cell adhesion molecule OS=Homo sapiens GN=BCAM PE=1 SV=2	67.4	5.5	1	135.3 (M:135.3)	2	7.6	49.29	24
24		true	CD59_HUMAN	CD59 glycoprotein OS=Homo sapiens GN=CD59 PE=1 SV=1	14.2	6.1	1	131.2 (M:131.2)	3	25.0	44.90	25
25		true	G3P_HUMAN	Glyceraldehyde-3-phosphate dehydrogenase OS=Homo sapiens GN=GAPDH PE=1 SV=3	36.0	9.3	1	114.9 (M:114.9)	3	12.8	396.53	26
26		true	BLVRB_HUMAN	Flavin reductase (NADPH) OS=Homo sapiens GN=BLVRB PE=1 SV=3	22.1	7.9	1	106.7 (M:106.7)	2	12.1	55.25	27
27		true	SBP1_HUMAN	Selenium-binding protein 1 OS=Homo sapiens GN=SELENBP1 PE=1 SV=2	52.4	5.9	1	101.4 (M:101.4)	2	9.1	33.95	28
28		true	ARF3_HUMAN	ADP-ribosylation factor 3 OS=Homo sapiens GN=ARF3 PE=1 SV=2	20.6	7.7	3	99.4 (M:99.4)	2	18.2	45.78	29
29		true	RHD_HUMAN	Blood group Rh(D) polypeptide OS=Homo sapiens GN=RHD PE=1 SV=3	45.2	9.4	2	98.1 (M:98.1)	2	4.1	39.61	30
30		true	ACES_HUMAN	Acetylcholinesterase OS=Homo sapiens GN=ACHE PE=1 SV=1	67.8	5.9	1	94.9 (M:94.9)	3	4.6	98.98	31
31		true	CDC42_HUMAN	Cell division control protein 42 homolog OS=Homo sapiens GN=CDC42 PE=1 SV=2	21.2	6.2	1	86.5 (M:86.5)	2	19.9	57.26	32
32		true	GLPC_HUMAN	Glycophorin-C OS=Homo sapiens GN=GYPC PE=1 SV=1	13.8	4.5	1	85.3 (M:85.3)	1	20.3	27.27	33
33		true	CD44_HUMAN	CD44 antigen OS=Homo sapiens GN=CD44 PE=1 SV=3	81.5	5.0	1	84.2 (M:84.2)	2	3.0	55.03	34
34		true	IGHM_HUMAN	Ig mu chain C region OS=Homo sapiens GN=IGHM PE=1 SV=3	49.3	6.4	2	82.0 (M:82.0)	2	6.9	70.39	35
35		true	LDHB_HUMAN	L-lactate dehydrogenase B chain OS=Homo sapiens GN=LDHB PE=1 SV=2	36.6	5.7	3	81.6 (M:81.6)	2	6.9	89.02	36
36		true	RAB10_HUMAN	Ras-related protein Rab-10 OS=Homo sapiens GN=RAB10 PE=1 SV=1	22.5	9.4	1	63.8 (M:63.8)	2	11.0	46.61	38
37		true	LFA3_HUMAN	Lymphocyte function-associated antigen 3 OS=Homo sapiens GN=CD58 PE=1 SV=1	28.1	6.3	1	58.7 (M:58.7)	1	4.8	469.07	39
38		true	SVIP_HUMAN	Small VCP/p97-interacting protein OS=Homo sapiens GN=SVIP PE=2 SV=1	8.4	10.0	1	58.1 (M:58.1)	1	14.3	37.17	40
39		true	GLPA_HUMAN	Glycophorin-A OS=Homo sapiens GN=GYPA PE=1 SV=2	16.3	5.2	1	54.9 (M:54.9)	2	20.7	14.86	41
40		true	XPO4_HUMAN	Exportin-4 OS=Homo sapiens GN=XPO4 PE=1 SV=2	130.1	4.8	1	48.7 (M:48.7)	1	1.3	111.66	42
41		true	CF163_HUMAN	Uncharacterized protein C6orf163 OS=Homo sapiens GN=C6orf163 PE=1 SV=2	38.5	6.5	1	44.8 (M:44.8)	1	3.6	93.75	43
42		true	ALDOA_HUMAN	Fructose-bisphosphate aldolase A OS=Homo sapiens GN=ALDOA PE=1 SV=2	39.4	9.2	1	42.9 (M:42.9)	1	3.8	5.86	44

## Sheet: Lane6
Row	User Flag	OK	Accession	Protein	MW [kDa]	pI	#Alt. Proteins	Scores	#Peptides	SC [%]	RMS90 [ppm]	Rank
1		true	SPTA1_HUMAN	Spectrin alpha chain, erythrocyte OS=Homo sapiens GN=SPTA1 PE=1 SV=5	279.8	4.8	1	5465.7 (M:5465.7)	113	57.0	49.17	1
2		true	SPTB1_HUMAN	Spectrin beta chain, erythrocyte OS=Homo sapiens GN=SPTB PE=1 SV=5	246.3	5.0	6	5144.6 (M:5144.6)	100	56.0	80.18	2
3		true	ANK1_HUMAN	Ankyrin-1 OS=Homo sapiens GN=ANK1 PE=1 SV=3	206.1	5.6	3	3088.8 (M:3088.8)	58	43.9	60.51	3
4		true	B3AT_HUMAN	Band 3 anion transport protein OS=Homo sapiens GN=SLC4A1 PE=1 SV=3	101.7	4.9	1	1944.3 (M:1944.3)	30	39.4	108.57	4
5		true	41_HUMAN	Protein 4.1 OS=Homo sapiens GN=EPB41 PE=1 SV=4	97.0	5.3	2	983.3 (M:983.3)	22	33.2	298.01	5
6		true	EPB42_HUMAN	Erythrocyte membrane protein band 4.2 OS=Homo sapiens GN=EPB42 PE=1 SV=3	77.0	9.3	1	906.2 (M:906.2)	19	40.5	183.90	6
7		true	HBB_HUMAN	Hemoglobin subunit beta OS=Homo sapiens GN=HBB PE=1 SV=2	16.0	6.9	4	829.8 (M:829.8)	14	95.2	170.61	7
8		true	ACTB_HUMAN	Actin, cytoplasmic 1 OS=Homo sapiens GN=ACTB PE=1 SV=1	41.7	5.2	12	719.8 (M:719.8)	13	48.8	58.65	8
9		true	HBD_HUMAN	Hemoglobin subunit delta OS=Homo sapiens GN=HBD PE=1 SV=2	16.0	9.1	1	696.5 (M:696.5)	12	92.5	38.68	9
10		true	G3P_HUMAN	Glyceraldehyde-3-phosphate dehydrogenase OS=Homo sapiens GN=GAPDH PE=1 SV=3	36.0	9.3	1	569.3 (M:569.3)	10	41.8	58.25	10
11		true	HBA_HUMAN	Hemoglobin subunit alpha OS=Homo sapiens GN=HBA1 PE=1 SV=2	15.2	9.4	1	557.6 (M:557.6)	11	88.7	145.31	11
12		true	FLOT1_HUMAN	Flotillin-1 OS=Homo sapiens GN=FLOT1 PE=1 SV=3	47.3	7.8	1	536.3 (M:536.3)	12	37.9	79.76	12
13		true	STOM_HUMAN	Erythrocyte band 7 integral membrane protein OS=Homo sapiens GN=STOM PE=1 SV=3	31.7	8.9	1	456.3 (M:456.3)	10	46.2	66.48	13
14		true	ALDOA_HUMAN	Fructose-bisphosphate aldolase A OS=Homo sapiens GN=ALDOA PE=1 SV=2	39.4	9.2	1	432.7 (M:432.7)	9	40.7	63.30	14
15		true	EM55_HUMAN	55 kDa erythrocyte membrane protein OS=Homo sapiens GN=MPP1 PE=1 SV=2	52.3	7.1	1	418.2 (M:418.2)	6	20.4	45.84	16
16		true	GTR1_HUMAN	Solute carrier family 2, facilitated glucose transporter member 1 OS=Homo sapiens GN=SLC2A1 PE=1 SV=2	54.0	9.6	3	320.0 (M:320.0)	6	11.6	59.75	17
17		true	DEMA_HUMAN	Dematin OS=Homo sapiens GN=EPB49 PE=1 SV=3	45.5	9.5	1	309.6 (M:309.6)	10	27.4	81.33	18
18		true	FLOT2_HUMAN	Flotillin-2 OS=Homo sapiens GN=FLOT2 PE=1 SV=2	47.0	5.0	1	277.6 (M:277.6)	6	24.8	64.49	19
19		true	PRDX2_HUMAN	Peroxiredoxin-2 OS=Homo sapiens GN=PRDX2 PE=1 SV=5	21.9	5.6	1	271.8 (M:271.8)	7	37.4	66.06	20
20		true	ADDA_HUMAN	Alpha-adducin OS=Homo sapiens GN=ADD1 PE=1 SV=2	80.9	5.5	1	222.7 (M:222.7)	7	12.1	157.71	21
21		true	TPM3_HUMAN	Tropomyosin alpha-3 chain OS=Homo sapiens GN=TPM3 PE=1 SV=1	32.8	4.5	4	201.6 (M:201.6)	4	19.4	55.50	22
22		true	ADDB_HUMAN	Beta-adducin OS=Homo sapiens GN=ADD2 PE=1 SV=3	80.8	5.6	1	178.6 (M:178.6)	4	10.2	180.92	23
23		true	CAH1_HUMAN	Carbonic anhydrase 1 OS=Homo sapiens GN=CA1 PE=1 SV=2	28.9	6.7	1	153.6 (M:153.6)	4	18.8	72.52	24
24		true	CATA_HUMAN	Catalase OS=Homo sapiens GN=CAT PE=1 SV=3	59.7	7.0	1	148.8 (M:148.8)	3	10.4	48.97	25
25		true	TMOD1_HUMAN	Tropomodulin-1 OS=Homo sapiens GN=TMOD1 PE=1 SV=1	40.5	4.9	1	129.2 (M:129.2)	3	10.3	108.74	26
26		true	RHD_HUMAN	Blood group Rh(D) polypeptide OS=Homo sapiens GN=RHD PE=1 SV=3	45.2	9.4	2	103.5 (M:103.5)	2	4.1	55.03	27
27		true	LEG3_HUMAN	Galectin-3 OS=Homo sapiens GN=LGALS3 PE=1 SV=5	26.1	9.1	1	97.0 (M:97.0)	3	13.2	62.37	28
28		true	CD59_HUMAN	CD59 glycoprotein OS=Homo sapiens GN=CD59 PE=1 SV=1	14.2	6.1	1	94.9 (M:94.9)	2	25.0	70.39	29
29		true	RAP1A_HUMAN	Ras-related protein Rap-1A OS=Homo sapiens GN=RAP1A PE=1 SV=1	21.0	7.2	3	85.0 (M:85.0)	2	15.2	811.57	30
30		true	ALDOC_HUMAN	Fructose-bisphosphate aldolase C OS=Homo sapiens GN=ALDOC PE=1 SV=2	39.4	6.5	1	78.6 (M:78.6)	1	8.2	285.31	32
31		true	KELL_HUMAN	Kell blood group glycoprotein OS=Homo sapiens GN=KEL PE=1 SV=2	82.8	9.1	1	72.2 (M:72.2)	2	3.7	81.08	33
32		true	GLPC_HUMAN	Glycophorin-C OS=Homo sapiens GN=GYPC PE=1 SV=1	13.8	4.5	1	60.5 (M:60.5)	1	20.3	266.53	34
33		true	RHAG_HUMAN	Ammonium transporter Rh type A OS=Homo sapiens GN=RHAG PE=1 SV=2	44.2	6.4	1	53.7 (M:53.7)	0	3.7	107.94	35
34		true	CD47_HUMAN	Leukocyte surface antigen CD47 OS=Homo sapiens GN=CD47 PE=1 SV=1	35.2	7.6	1	50.1 (M:50.1)	1	2.5	55.00	36
35		true	SH3L1_HUMAN	SH3 domain-binding glutamic acid-rich-like protein OS=Homo sapiens GN=SH3BGRL PE=1 SV=1	12.8	5.1	1	49.2 (M:49.2)	1	11.4	40.04	37
36		true	GAPR1_HUMAN	Golgi-associated plant pathogenesis-related protein 1 OS=Homo sapiens GN=GLIPR2 PE=1 SV=3	17.2	10.0	1	43.1 (M:43.1)	1	8.4	717.88	38

## Sheet: Lane7
Row	User Flag	OK	Accession	Protein	MW [kDa]	pI	#Alt. Proteins	Scores	#Peptides	SC [%]	RMS90 [ppm]	Rank
1		true	SPTB1_HUMAN	Spectrin beta chain, erythrocyte OS=Homo sapiens GN=SPTB PE=1 SV=5	246.3	5.0	4	4853.9 (M:4853.9)	100	55.8	65.92	1
2		true	SPTA1_HUMAN	Spectrin alpha chain, erythrocyte OS=Homo sapiens GN=SPTA1 PE=1 SV=5	279.8	4.8	2	4810.7 (M:4810.7)	96	51.8	54.35	2
3		true	ANK1_HUMAN	Ankyrin-1 OS=Homo sapiens GN=ANK1 PE=1 SV=3	206.1	5.6	3	3120.0 (M:3120.0)	60	46.1	238.03	3
4		true	B3AT_HUMAN	Band 3 anion transport protein OS=Homo sapiens GN=SLC4A1 PE=1 SV=3	101.7	4.9	1	1845.4 (M:1845.4)	30	37.2	207.29	4
5		true	EPB42_HUMAN	Erythrocyte membrane protein band 4.2 OS=Homo sapiens GN=EPB42 PE=1 SV=3	77.0	9.3	1	1030.3 (M:1030.3)	24	45.0	179.16	5
6		true	41_HUMAN	Protein 4.1 OS=Homo sapiens GN=EPB41 PE=1 SV=4	97.0	5.3	1	916.4 (M:916.4)	20	33.3	95.29	6
7		true	HBB_HUMAN	Hemoglobin subunit beta OS=Homo sapiens GN=HBB PE=1 SV=2	16.0	6.9	4	852.8 (M:852.8)	14	95.2	46.18	7
8		true	CATA_HUMAN	Catalase OS=Homo sapiens GN=CAT PE=1 SV=3	59.7	7.0	1	843.6 (M:843.6)	17	49.3	61.97	8
9		true	HBD_HUMAN	Hemoglobin subunit delta OS=Homo sapiens GN=HBD PE=1 SV=2	16.0	9.1	1	811.3 (M:811.3)	13	92.5	72.57	9
10		true	ACTG_HUMAN	Actin, cytoplasmic 2 OS=Homo sapiens GN=ACTG1 PE=1 SV=1	41.8	5.2	12	716.5 (M:716.5)	13	49.9	71.03	10
11		true	HBA_HUMAN	Hemoglobin subunit alpha OS=Homo sapiens GN=HBA1 PE=1 SV=2	15.2	9.4	1	587.7 (M:587.7)	11	91.5	83.37	12
12		true	G3P_HUMAN	Glyceraldehyde-3-phosphate dehydrogenase OS=Homo sapiens GN=GAPDH PE=1 SV=3	36.0	9.3	1	483.7 (M:483.7)	10	46.0	59.76	13
13		true	PRDX2_HUMAN	Peroxiredoxin-2 OS=Homo sapiens GN=PRDX2 PE=1 SV=5	21.9	5.6	1	470.7 (M:470.7)	10	40.9	72.47	14
14		true	STOM_HUMAN	Erythrocyte band 7 integral membrane protein OS=Homo sapiens GN=STOM PE=1 SV=3	31.7	8.9	1	466.3 (M:466.3)	9	39.2	66.90	15
15		true	EM55_HUMAN	55 kDa erythrocyte membrane protein OS=Homo sapiens GN=MPP1 PE=1 SV=2	52.3	7.1	1	455.4 (M:455.4)	8	35.8	160.78	16
16		true	CAH1_HUMAN	Carbonic anhydrase 1 OS=Homo sapiens GN=CA1 PE=1 SV=2	28.9	6.7	1	447.2 (M:447.2)	9	46.4	156.26	17
17		true	GTR1_HUMAN	Solute carrier family 2, facilitated glucose transporter member 1 OS=Homo sapiens GN=SLC2A1 PE=1 SV=2	54.0	9.6	3	317.6 (M:317.6)	6	11.6	63.54	18
18		true	ALDOA_HUMAN	Fructose-bisphosphate aldolase A OS=Homo sapiens GN=ALDOA PE=1 SV=2	39.4	9.2	1	306.4 (M:306.4)	5	25.3	63.28	20
19		true	FLOT1_HUMAN	Flotillin-1 OS=Homo sapiens GN=FLOT1 PE=1 SV=3	47.3	7.8	1	294.4 (M:294.4)	6	26.2	56.48	21
20		true	FLOT2_HUMAN	Flotillin-2 OS=Homo sapiens GN=FLOT2 PE=1 SV=2	47.0	5.0	1	237.0 (M:237.0)	4	22.9	55.90	22
21		true	ALBU_HUMAN	Serum albumin OS=Homo sapiens GN=ALB PE=1 SV=2	69.3	5.9	1	215.9 (M:215.9)	6	14.6	76.77	23
22		true	ADDA_HUMAN	Alpha-adducin OS=Homo sapiens GN=ADD1 PE=1 SV=2	80.9	5.5	2	208.0 (M:208.0)	5	8.0	233.05	24
23		true	TPM3_HUMAN	Tropomyosin alpha-3 chain OS=Homo sapiens GN=TPM3 PE=1 SV=1	32.8	4.5	4	189.5 (M:189.5)	4	18.7	90.94	25
24		true	HEM2_HUMAN	Delta-aminolevulinic acid dehydratase OS=Homo sapiens GN=ALAD PE=1 SV=1	36.3	6.4	1	144.6 (M:144.6)	3	16.4	60.67	26
25		true	CAH2_HUMAN	Carbonic anhydrase 2 OS=Homo sapiens GN=CA2 PE=1 SV=2	29.2	7.0	1	130.7 (M:130.7)	3	13.5	65.17	27
26		true	TMOD1_HUMAN	Tropomodulin-1 OS=Homo sapiens GN=TMOD1 PE=1 SV=1	40.5	4.9	1	123.7 (M:123.7)	3	10.3	55.96	28
27		true	DEMA_HUMAN	Dematin OS=Homo sapiens GN=EPB49 PE=1 SV=3	45.5	9.5	1	120.2 (M:120.2)	3	10.9	60.12	29
28		true	PRDX6_HUMAN	Peroxiredoxin-6 OS=Homo sapiens GN=PRDX6 PE=1 SV=3	25.0	6.0	1	108.5 (M:108.5)	3	20.5	61.74	30
29		true	HSP7C_HUMAN	Heat shock cognate 71 kDa protein OS=Homo sapiens GN=HSPA8 PE=1 SV=1	70.9	5.2	4	106.8 (M:106.8)	3	6.0	290.98	31
30		true	RHD_HUMAN	Blood group Rh(D) polypeptide OS=Homo sapiens GN=RHD PE=1 SV=3	45.2	9.4	2	102.0 (M:102.0)	2	4.1	62.74	32
31		true	PLCG1_HUMAN	1-phosphatidylinositol-4,5-bisphosphate phosphodiesterase gamma-1 OS=Homo sapiens GN=PLCG1 PE=1 SV=1	148.4	5.7	4	98.2 (M:98.2)	2	1.5	144.21	33
32		true	BLVRB_HUMAN	Flavin reductase (NADPH) OS=Homo sapiens GN=BLVRB PE=1 SV=3	22.1	7.9	1	87.7 (M:87.7)	2	12.1	50.10	34
33		true	CD59_HUMAN	CD59 glycoprotein OS=Homo sapiens GN=CD59 PE=1 SV=1	14.2	6.1	1	82.8 (M:82.8)	2	15.6	63.45	35
34		true	PRDX1_HUMAN	Peroxiredoxin-1 OS=Homo sapiens GN=PRDX1 PE=1 SV=1	22.1	9.2	1	68.6 (M:68.6)	2	10.6	93.10	36
35		true	ACLY_HUMAN	ATP-citrate synthase OS=Homo sapiens GN=ACLY PE=1 SV=3	120.8	7.1	1	66.4 (M:66.4)	2	1.9	73.45	37
36		true	GLPC_HUMAN	Glycophorin-C OS=Homo sapiens GN=GYPC PE=1 SV=1	13.8	4.5	1	61.0 (M:61.0)	1	20.3	56.90	38
37		true	CD47_HUMAN	Leukocyte surface antigen CD47 OS=Homo sapiens GN=CD47 PE=1 SV=1	35.2	7.6	1	58.9 (M:58.9)	1	5.9	96.03	39
38		true	ZN626_HUMAN	Zinc finger protein 626 OS=Homo sapiens GN=ZNF626 PE=2 SV=2	60.9	10.2	1	58.2 (M:58.2)	2	3.6	37.59	40
39		true	S10A6_HUMAN	Protein S100-A6 OS=Homo sapiens GN=S100A6 PE=1 SV=1	10.2	5.2	1	53.6 (M:53.6)	1	16.7	69.26	41
40		true	GNA13_HUMAN	Guanine nucleotide-binding protein subunit alpha-13 OS=Homo sapiens GN=GNA13 PE=1 SV=2	44.0	9.1	2	53.3 (M:53.3)	1	4.8	53.19	42
41		true	PGK1_HUMAN	Phosphoglycerate kinase 1 OS=Homo sapiens GN=PGK1 PE=1 SV=3	44.6	9.2	1	53.1 (M:53.1)	1	6.7	177.62	43
42		true	CO7A1_HUMAN	Collagen alpha-1(VII) chain OS=Homo sapiens GN=COL7A1 PE=1 SV=2	295.0	5.9	1	51.9 (M:51.9)	1	0.7	59.20	44
43		true	PCY2_HUMAN	Ethanolamine-phosphate cytidylyltransferase OS=Homo sapiens GN=PCYT2 PE=1 SV=1	43.8	6.5	1	48.8 (M:48.8)	1	2.6	91.87	45

## Sheet: Lane8
Row	User Flag	OK	Accession	Protein	MW [kDa]	pI	#Alt. Proteins	Scores	#Peptides	SC [%]	RMS90 [ppm]	Rank
1		true	SPTA1_HUMAN	Spectrin alpha chain, erythrocyte OS=Homo sapiens GN=SPTA1 PE=1 SV=5	279.8	4.8	2	5335.2 (M:5335.2)	102	56.6	175.09	1
2		true	SPTB1_HUMAN	Spectrin beta chain, erythrocyte OS=Homo sapiens GN=SPTB PE=1 SV=5	246.3	5.0	5	4848.8 (M:4848.8)	101	57.8	93.19	2
3		true	ANK1_HUMAN	Ankyrin-1 OS=Homo sapiens GN=ANK1 PE=1 SV=3	206.1	5.6	3	3304.5 (M:3304.5)	65	45.0	60.42	3
4		true	B3AT_HUMAN	Band 3 anion transport protein OS=Homo sapiens GN=SLC4A1 PE=1 SV=3	101.7	4.9	1	1848.7 (M:1848.7)	31	37.8	212.05	4
5		true	EPB42_HUMAN	Erythrocyte membrane protein band 4.2 OS=Homo sapiens GN=EPB42 PE=1 SV=3	77.0	9.3	1	882.2 (M:882.2)	20	35.6	235.05	5
6		true	HBB_HUMAN	Hemoglobin subunit beta OS=Homo sapiens GN=HBB PE=1 SV=2	16.0	6.9	4	860.7 (M:860.7)	13	95.2	81.33	6
7		true	HBD_HUMAN	Hemoglobin subunit delta OS=Homo sapiens GN=HBD PE=1 SV=2	16.0	9.1	1	849.0 (M:849.0)	13	92.5	53.99	7
8		true	41_HUMAN	Protein 4.1 OS=Homo sapiens GN=EPB41 PE=1 SV=4	97.0	5.3	2	847.8 (M:847.8)	20	30.2	54.15	8
9		true	ACTB_HUMAN	Actin, cytoplasmic 1 OS=Homo sapiens GN=ACTB PE=1 SV=1	41.7	5.2	12	801.9 (M:801.9)	16	57.9	70.36	9
10		true	CATA_HUMAN	Catalase OS=Homo sapiens GN=CAT PE=1 SV=3	59.7	7.0	1	760.1 (M:760.1)	16	39.3	57.03	10
11		true	ALBU_HUMAN	Serum albumin OS=Homo sapiens GN=ALB PE=1 SV=2	69.3	5.9	1	618.2 (M:618.2)	13	24.3	63.74	11
12		true	HBA_HUMAN	Hemoglobin subunit alpha OS=Homo sapiens GN=HBA1 PE=1 SV=2	15.2	9.4	1	609.5 (M:609.5)	12	91.5	66.89	12
13		true	G3P_HUMAN	Glyceraldehyde-3-phosphate dehydrogenase OS=Homo sapiens GN=GAPDH PE=1 SV=3	36.0	9.3	1	600.3 (M:600.3)	10	43.6	128.83	13
14		true	PRDX2_HUMAN	Peroxiredoxin-2 OS=Homo sapiens GN=PRDX2 PE=1 SV=5	21.9	5.6	2	535.8 (M:535.8)	10	40.9	77.20	14
15		true	EM55_HUMAN	55 kDa erythrocyte membrane protein OS=Homo sapiens GN=MPP1 PE=1 SV=2	52.3	7.1	1	480.3 (M:480.3)	7	23.4	68.93	15
16		true	CAH1_HUMAN	Carbonic anhydrase 1 OS=Homo sapiens GN=CA1 PE=1 SV=2	28.9	6.7	1	330.5 (M:330.5)	7	33.7	180.17	16
17		true	FLOT1_HUMAN	Flotillin-1 OS=Homo sapiens GN=FLOT1 PE=1 SV=3	47.3	7.8	1	329.8 (M:329.8)	7	31.4	68.46	17
18		true	ALDOA_HUMAN	Fructose-bisphosphate aldolase A OS=Homo sapiens GN=ALDOA PE=1 SV=2	39.4	9.2	1	313.9 (M:313.9)	6	34.1	64.66	18
19		true	STOM_HUMAN	Erythrocyte band 7 integral membrane protein OS=Homo sapiens GN=STOM PE=1 SV=3	31.7	8.9	1	311.8 (M:311.8)	8	33.7	72.65	19
20		true	FLOT2_HUMAN	Flotillin-2 OS=Homo sapiens GN=FLOT2 PE=1 SV=2	47.0	5.0	1	311.2 (M:311.2)	9	27.1	199.01	20
21		true	GTR1_HUMAN	Solute carrier family 2, facilitated glucose transporter member 1 OS=Homo sapiens GN=SLC2A1 PE=1 SV=2	54.0	9.6	1	304.7 (M:304.7)	6	13.4	65.55	21
22		true	TPM3_HUMAN	Tropomyosin alpha-3 chain OS=Homo sapiens GN=TPM3 PE=1 SV=1	32.8	4.5	4	227.5 (M:227.5)	5	14.8	82.04	23
23		true	ADDA_HUMAN	Alpha-adducin OS=Homo sapiens GN=ADD1 PE=1 SV=2	80.9	5.5	1	221.6 (M:221.6)	5	8.5	51.23	24
24		true	TMOD1_HUMAN	Tropomodulin-1 OS=Homo sapiens GN=TMOD1 PE=1 SV=1	40.5	4.9	1	218.6 (M:218.6)	5	26.2	93.94	25
25		true	IGHG1_HUMAN	Ig gamma-1 chain C region OS=Homo sapiens GN=IGHG1 PE=1 SV=1	36.1	9.4	4	195.1 (M:195.1)	6	27.9	74.47	26
26		true	ADDB_HUMAN	Beta-adducin OS=Homo sapiens GN=ADD2 PE=1 SV=3	80.8	5.6	1	165.5 (M:165.5)	4	8.3	62.10	27
27		true	HEM2_HUMAN	Delta-aminolevulinic acid dehydratase OS=Homo sapiens GN=ALAD PE=1 SV=1	36.3	6.4	1	144.7 (M:144.7)	3	11.8	50.97	28
28		true	DEMA_HUMAN	Dematin OS=Homo sapiens GN=EPB49 PE=1 SV=3	45.5	9.5	1	131.3 (M:131.3)	3	12.1	61.08	29
29		true	RHD_HUMAN	Blood group Rh(D) polypeptide OS=Homo sapiens GN=RHD PE=1 SV=3	45.2	9.4	2	118.8 (M:118.8)	2	4.1	66.30	30
30		true	GLPC_HUMAN	Glycophorin-C OS=Homo sapiens GN=GYPC PE=1 SV=1	13.8	4.5	1	108.0 (M:108.0)	2	24.2	239.23	31
31		true	BLVRB_HUMAN	Flavin reductase (NADPH) OS=Homo sapiens GN=BLVRB PE=1 SV=3	22.1	7.9	1	101.1 (M:101.1)	2	12.1	75.93	32
32		true	CAH2_HUMAN	Carbonic anhydrase 2 OS=Homo sapiens GN=CA2 PE=1 SV=2	29.2	7.0	1	97.2 (M:97.2)	2	18.1	217.97	33
33		true	GAPR1_HUMAN	Golgi-associated plant pathogenesis-related protein 1 OS=Homo sapiens GN=GLIPR2 PE=1 SV=3	17.2	10.0	1	97.1 (M:97.1)	2	16.9	95.35	34
34		true	RAP1B_HUMAN	Ras-related protein Rap-1b OS=Homo sapiens GN=RAP1B PE=1 SV=1	20.8	5.5	3	89.7 (M:89.7)	2	12.5	88.79	35
35		true	GLPA_HUMAN	Glycophorin-A OS=Homo sapiens GN=GYPA PE=1 SV=2	16.3	5.2	1	83.2 (M:83.2)	1	20.7	31.03	36
36		true	K6PF_HUMAN	6-phosphofructokinase, muscle type OS=Homo sapiens GN=PFKM PE=1 SV=2	85.1	9.2	1	73.1 (M:73.1)	2	2.4	631.55	37
37		true	HSP71_HUMAN	Heat shock 70 kDa protein 1A/1B OS=Homo sapiens GN=HSPA1A PE=1 SV=5	70.0	5.4	6	69.9 (M:69.9)	2	5.6	84.87	38
38		true	TPM3L_HUMAN	Putative tropomyosin alpha-3 chain-like protein OS=Homo sapiens PE=5 SV=2	26.3	4.3	1	57.4 (M:57.4)	1	6.3	48.55	39
39		true	PRDX6_HUMAN	Peroxiredoxin-6 OS=Homo sapiens GN=PRDX6 PE=1 SV=3	25.0	6.0	1	54.4 (M:54.4)	1	8.5	128.27	40
40		true	CO7A1_HUMAN	Collagen alpha-1(VII) chain OS=Homo sapiens GN=COL7A1 PE=1 SV=2	295.0	5.9	1	53.3 (M:53.3)	1	0.7	72.37	41
41		true	AKD1_HUMAN	Adenylate kinase domain-containing protein 1 OS=Homo sapiens GN=AKD1 PE=1 SV=2	221.3	4.8	1	50.7 (M:50.7)	1	0.4	41.81	42
42		true	RHAG_HUMAN	Ammonium transporter Rh type A OS=Homo sapiens GN=RHAG PE=1 SV=2	44.2	6.4	1	50.1 (M:50.1)	1	3.7	95.80	43
43		true	ZN253_HUMAN	Zinc finger protein 253 OS=Homo sapiens GN=ZNF253 PE=2 SV=2	57.6	10.3	1	49.1 (M:49.1)	1	4.4	442.29	44
44		true	ACLY_HUMAN	ATP-citrate synthase OS=Homo sapiens GN=ACLY PE=1 SV=3	120.8	7.1	1	49.1 (M:49.1)	1	2.2	8.54	45
45		true	BTNL9_HUMAN	Butyrophilin-like protein 9 OS=Homo sapiens GN=BTNL9 PE=2 SV=1	59.7	6.0	1	41.6 (M:41.6)	1	2.6	76.51	46
