# Supplementary material for: Proteomics of Stored Red Blood Cell Membrane and Storage-Induced Microvesicles Reveals the Association of Flotillin-2 With Band 3 Complexes
Source: Front Physiol. 2018 May 4;9:421. doi: 10.3389/fphys.2018.00421 (PMC5945891; doi:10.3389/fphys.2018.00421)
Supplement: TABLE S6 — Detailed proteomic data for Figure 2d. [file Table_6.XLSX]

## Sheet: To read first
Figure 2(d) / Band 3 complexes / RBCs vs MVs
Lane #	Sample
2	bag D, 50 days, Band 3 complexes, MVs
3	bag E, 38 days, Band 3 complexes, MVs
4	bag F, 42 days, Band 3 complexes, MVs
6	bag D, 50 days, Band 3 complexes, RBCs
7	bag E, 38 days, Band 3 complexes, RBCs
8	bag F, 42 days, Band 3 complexes, RBCs

## Sheet: Lane2
Row	User Flag	OK	Accession	Protein	MW [kDa]	pI	#Alt. Proteins	Scores	#Peptides	SC [%]	RMS90 [ppm]	Rank
1		true	B3AT_HUMAN	Band 3 anion transport protein OS=Homo sapiens GN=SLC4A1 PE=1 SV=3	101.7	4.9	1	1469.0 (M:1469.0)	25	34.9	76.32	1
2		true	HBB_HUMAN	Hemoglobin subunit beta OS=Homo sapiens GN=HBB PE=1 SV=2	16.0	6.9	4	613.3 (M:613.3)	12	93.9	55.41	5
3		true	STOM_HUMAN	Erythrocyte band 7 integral membrane protein OS=Homo sapiens GN=STOM PE=1 SV=3	31.7	8.9	1	467.3 (M:467.3)	8	36.5	70.20	7
4		true	HBD_HUMAN	Hemoglobin subunit delta OS=Homo sapiens GN=HBD PE=1 SV=2	16.0	9.1	1	334.4 (M:334.4)	7	46.9	73.83	8
5		true	HBA_HUMAN	Hemoglobin subunit alpha OS=Homo sapiens GN=HBA1 PE=1 SV=2	15.2	9.4	1	264.6 (M:264.6)	5	47.9	57.73	9
6		true	ANK1_HUMAN	Ankyrin-1 OS=Homo sapiens GN=ANK1 PE=1 SV=3	206.1	5.6	1	118.4 (M:118.4)	4	2.8	226.18	12
7		true	ALBU_HUMAN	Serum albumin OS=Homo sapiens GN=ALB PE=1 SV=2	69.3	5.9	1	102.9 (M:102.9)	2	5.1	891.01	13
8		true	KV203_HUMAN	Ig kappa chain V-II region MIL OS=Homo sapiens PE=1 SV=1	12.0	0.0	5	74.8 (M:74.8)	1	11.6	48.86	14
9		true	SPTA1_HUMAN	Spectrin alpha chain, erythrocyte OS=Homo sapiens GN=SPTA1 PE=1 SV=5	279.8	4.8	1	42.6 (M:42.6)	1	0.4	109.58	15

## Sheet: Lane3
Row	User Flag	OK	Accession	Protein	MW [kDa]	pI	#Alt. Proteins	Scores	#Peptides	SC [%]	RMS90 [ppm]	Rank
1		true	B3AT_HUMAN	Band 3 anion transport protein OS=Homo sapiens GN=SLC4A1 PE=1 SV=3	101.7	4.9	1	1612.2 (M:1612.2)	27	35.0	119.11	1
2		true	HBB_HUMAN	Hemoglobin subunit beta OS=Homo sapiens GN=HBB PE=1 SV=2	16.0	6.9	4	567.0 (M:567.0)	10	83.0	77.11	5
3		true	STOM_HUMAN	Erythrocyte band 7 integral membrane protein OS=Homo sapiens GN=STOM PE=1 SV=3	31.7	8.9	1	348.4 (M:348.4)	7	30.9	91.67	7
4		true	HBD_HUMAN	Hemoglobin subunit delta OS=Homo sapiens GN=HBD PE=1 SV=2	16.0	9.1	1	315.9 (M:315.9)	6	46.9	70.73	8
5		true	HBA_HUMAN	Hemoglobin subunit alpha OS=Homo sapiens GN=HBA1 PE=1 SV=2	15.2	9.4	1	267.8 (M:267.8)	5	36.6	79.03	9
6		true	ANK1_HUMAN	Ankyrin-1 OS=Homo sapiens GN=ANK1 PE=1 SV=3	206.1	5.6	1	88.1 (M:88.1)	2	1.9	84.12	11
7		true	KV203_HUMAN	Ig kappa chain V-II region MIL OS=Homo sapiens PE=1 SV=1	12.0	0.0	5	74.8 (M:74.8)	1	11.6	64.19	12
8		true	DCD_HUMAN	Dermcidin OS=Homo sapiens GN=DCD PE=1 SV=2	11.3	6.1	1	63.1 (M:63.1)	1	10.0	60.77	13
9		true	ALBU_HUMAN	Serum albumin OS=Homo sapiens GN=ALB PE=1 SV=2	69.3	5.9	1	54.9 (M:54.9)	2	3.0	83.18	14

## Sheet: Lane4
Row	User Flag	OK	Accession	Protein	MW [kDa]	pI	#Alt. Proteins	Scores	#Peptides	SC [%]	RMS90 [ppm]	Rank
1		true	B3AT_HUMAN	Band 3 anion transport protein OS=Homo sapiens GN=SLC4A1 PE=1 SV=3	101.7	4.9	1	1451.6 (M:1451.6)	26	35.0	113.10	2
2		true	HBB_HUMAN	Hemoglobin subunit beta OS=Homo sapiens GN=HBB PE=1 SV=2	16.0	6.9	4	630.8 (M:630.8)	13	93.9	71.47	11
3		true	STOM_HUMAN	Erythrocyte band 7 integral membrane protein OS=Homo sapiens GN=STOM PE=1 SV=3	31.7	8.9	1	419.0 (M:419.0)	8	33.3	79.26	13
4		true	ALBU_HUMAN	Serum albumin OS=Homo sapiens GN=ALB PE=1 SV=2	69.3	5.9	1	390.3 (M:390.3)	9	19.4	67.93	14
5		true	HBD_HUMAN	Hemoglobin subunit delta OS=Homo sapiens GN=HBD PE=1 SV=2	16.0	9.1	1	370.4 (M:370.4)	7	46.9	75.04	15
6		true	DESP_HUMAN	Desmoplakin OS=Homo sapiens GN=DSP PE=1 SV=3	331.6	6.4	1	363.3 (M:363.3)	7	4.2	204.79	16
7		true	HBA_HUMAN	Hemoglobin subunit alpha OS=Homo sapiens GN=HBA1 PE=1 SV=2	15.2	9.4	1	308.9 (M:308.9)	7	63.4	62.27	17
8		true	PLAK_HUMAN	Junction plakoglobin OS=Homo sapiens GN=JUP PE=1 SV=3	81.7	5.7	2	143.9 (M:143.9)	4	7.7	69.89	19
9		true	CALL5_HUMAN	Calmodulin-like protein 5 OS=Homo sapiens GN=CALML5 PE=1 SV=2	15.9	4.1	1	138.1 (M:138.1)	3	28.8	100.60	20
10		true	GTR1_HUMAN	Solute carrier family 2, facilitated glucose transporter member 1 OS=Homo sapiens GN=SLC2A1 PE=1 SV=2	54.0	9.6	1	91.9 (M:91.9)	3	4.9	506.03	21
11		true	EPB42_HUMAN	Erythrocyte membrane protein band 4.2 OS=Homo sapiens GN=EPB42 PE=1 SV=3	77.0	9.3	1	79.9 (M:79.9)	2	4.1	74.55	22
12		true	ANK1_HUMAN	Ankyrin-1 OS=Homo sapiens GN=ANK1 PE=1 SV=3	206.1	5.6	1	66.8 (M:66.8)	2	1.3	104.49	23
13		true	CO4A_HUMAN	Complement C4-A OS=Homo sapiens GN=C4A PE=1 SV=1	192.7	6.7	2	51.8 (M:51.8)	1	1.4	660.73	24
14		true	LEG7_HUMAN	Galectin-7 OS=Homo sapiens GN=LGALS7 PE=1 SV=2	15.1	8.0	1	44.2 (M:44.2)	1	8.1	43.23	25
15		true	KV203_HUMAN	Ig kappa chain V-II region MIL OS=Homo sapiens PE=1 SV=1	12.0	0.0	5	40.8 (M:40.8)	1	11.6	48.86	26

## Sheet: Lane6
Row	User Flag	OK	Accession	Protein	MW [kDa]	pI	#Alt. Proteins	Scores	#Peptides	SC [%]	RMS90 [ppm]	Rank
1		true	SPTB1_HUMAN	Spectrin beta chain, erythrocyte OS=Homo sapiens GN=SPTB PE=1 SV=5	246.3	5.0	4	2504.3 (M:2504.3)	56	33.2	73.48	1
2		true	SPTA1_HUMAN	Spectrin alpha chain, erythrocyte OS=Homo sapiens GN=SPTA1 PE=1 SV=5	279.8	4.8	2	2419.8 (M:2419.8)	61	31.0	72.15	2
3		true	ANK1_HUMAN	Ankyrin-1 OS=Homo sapiens GN=ANK1 PE=1 SV=3	206.1	5.6	3	1685.2 (M:1685.2)	33	27.4	63.68	3
4		true	B3AT_HUMAN	Band 3 anion transport protein OS=Homo sapiens GN=SLC4A1 PE=1 SV=3	101.7	4.9	1	1666.9 (M:1666.9)	29	35.0	190.19	4
5		true	EPB42_HUMAN	Erythrocyte membrane protein band 4.2 OS=Homo sapiens GN=EPB42 PE=1 SV=3	77.0	9.3	1	601.2 (M:601.2)	14	26.5	76.45	7
6		true	HBB_HUMAN	Hemoglobin subunit beta OS=Homo sapiens GN=HBB PE=1 SV=2	16.0	6.9	4	526.9 (M:526.9)	10	93.9	71.91	8
7		true	HBD_HUMAN	Hemoglobin subunit delta OS=Homo sapiens GN=HBD PE=1 SV=2	16.0	9.1	1	300.6 (M:300.6)	6	53.1	77.98	10
8		true	ACTB_HUMAN	Actin, cytoplasmic 1 OS=Homo sapiens GN=ACTB PE=1 SV=1	41.7	5.2	12	280.0 (M:280.0)	6	24.5	72.20	12
9		true	HBA_HUMAN	Hemoglobin subunit alpha OS=Homo sapiens GN=HBA1 PE=1 SV=2	15.2	9.4	1	265.5 (M:265.5)	6	43.0	66.69	13
10		true	STOM_HUMAN	Erythrocyte band 7 integral membrane protein OS=Homo sapiens GN=STOM PE=1 SV=3	31.7	8.9	1	186.4 (M:186.4)	5	27.8	75.91	14
11		true	GTR1_HUMAN	Solute carrier family 2, facilitated glucose transporter member 1 OS=Homo sapiens GN=SLC2A1 PE=1 SV=2	54.0	9.6	1	134.2 (M:134.2)	3	4.9	78.89	16
12		true	KV203_HUMAN	Ig kappa chain V-II region MIL OS=Homo sapiens PE=1 SV=1	12.0	0.0	5	82.7 (M:82.7)	1	11.6	36.87	17
13		true	EM55_HUMAN	55 kDa erythrocyte membrane protein OS=Homo sapiens GN=MPP1 PE=1 SV=2	52.3	7.1	1	59.4 (M:59.4)	1	5.2	56.82	18

## Sheet: Lane7
Row	User Flag	OK	Accession	Protein	MW [kDa]	pI	#Alt. Proteins	Scores	#Peptides	SC [%]	RMS90 [ppm]	Rank
1		true	B3AT_HUMAN	Band 3 anion transport protein OS=Homo sapiens GN=SLC4A1 PE=1 SV=3	101.7	4.9	1	1321.3 (M:1321.3)	22	32.8	153.20	1
2		true	SPTB1_HUMAN	Spectrin beta chain, erythrocyte OS=Homo sapiens GN=SPTB PE=1 SV=5	246.3	5.0	1	1101.5 (M:1101.5)	28	19.0	59.28	2
3		true	SPTA1_HUMAN	Spectrin alpha chain, erythrocyte OS=Homo sapiens GN=SPTA1 PE=1 SV=5	279.8	4.8	1	909.9 (M:909.9)	23	12.8	52.58	3
4		true	HBB_HUMAN	Hemoglobin subunit beta OS=Homo sapiens GN=HBB PE=1 SV=2	16.0	6.9	4	579.2 (M:579.2)	11	85.0	76.40	5
5		true	HBD_HUMAN	Hemoglobin subunit delta OS=Homo sapiens GN=HBD PE=1 SV=2	16.0	9.1	1	347.2 (M:347.2)	7	53.1	65.21	6
6		true	ANK1_HUMAN	Ankyrin-1 OS=Homo sapiens GN=ANK1 PE=1 SV=3	206.1	5.6	1	318.0 (M:318.0)	7	7.7	50.99	7
7		true	HBA_HUMAN	Hemoglobin subunit alpha OS=Homo sapiens GN=HBA1 PE=1 SV=2	15.2	9.4	1	289.3 (M:289.3)	6	69.0	48.96	8
8		true	ALBU_HUMAN	Serum albumin OS=Homo sapiens GN=ALB PE=1 SV=2	69.3	5.9	1	236.6 (M:236.6)	5	12.6	57.51	11
9		true	KV203_HUMAN	Ig kappa chain V-II region MIL OS=Homo sapiens PE=1 SV=1	12.0	0.0	5	109.6 (M:109.6)	1	11.6	33.53	13
10		true	STOM_HUMAN	Erythrocyte band 7 integral membrane protein OS=Homo sapiens GN=STOM PE=1 SV=3	31.7	8.9	1	96.2 (M:96.2)	3	11.8	97.41	14
11		true	EPB42_HUMAN	Erythrocyte membrane protein band 4.2 OS=Homo sapiens GN=EPB42 PE=1 SV=3	77.0	9.3	1	95.4 (M:95.4)	2	6.5	335.06	15

## Sheet: Lane8
Row	User Flag	OK	Accession	Protein	MW [kDa]	pI	#Alt. Proteins	Scores	#Peptides	SC [%]	RMS90 [ppm]	Rank
1		true	B3AT_HUMAN	Band 3 anion transport protein OS=Homo sapiens GN=SLC4A1 PE=1 SV=3	101.7	4.9	1	1238.2 (M:1238.2)	24	33.4	130.13	2
2		true	SPTB1_HUMAN	Spectrin beta chain, erythrocyte OS=Homo sapiens GN=SPTB PE=1 SV=5	246.3	5.0	1	944.6 (M:944.6)	24	15.3	87.95	3
3		true	SPTA1_HUMAN	Spectrin alpha chain, erythrocyte OS=Homo sapiens GN=SPTA1 PE=1 SV=5	279.8	4.8	1	749.4 (M:749.4)	20	11.8	76.99	7
4		true	HBB_HUMAN	Hemoglobin subunit beta OS=Homo sapiens GN=HBB PE=1 SV=2	16.0	6.9	5	543.5 (M:543.5)	11	93.2	67.60	8
5		true	ALBU_HUMAN	Serum albumin OS=Homo sapiens GN=ALB PE=1 SV=2	69.3	5.9	1	486.1 (M:486.1)	10	21.5	79.60	9
6		true	EPB42_HUMAN	Erythrocyte membrane protein band 4.2 OS=Homo sapiens GN=EPB42 PE=1 SV=3	77.0	9.3	1	331.5 (M:331.5)	9	16.4	86.92	11
7		true	ANK1_HUMAN	Ankyrin-1 OS=Homo sapiens GN=ANK1 PE=1 SV=3	206.1	5.6	1	312.5 (M:312.5)	9	7.1	88.81	12
8		true	HBA_HUMAN	Hemoglobin subunit alpha OS=Homo sapiens GN=HBA1 PE=1 SV=2	15.2	9.4	1	288.7 (M:288.7)	6	47.9	72.42	13
9		true	APOD_HUMAN	Apolipoprotein D OS=Homo sapiens GN=APOD PE=1 SV=1	21.3	4.9	1	120.6 (M:120.6)	3	21.2	74.11	16
10		true	ACTB_HUMAN	Actin, cytoplasmic 1 OS=Homo sapiens GN=ACTB PE=1 SV=1	41.7	5.2	10	110.1 (M:110.1)	2	10.1	87.26	17
11		true	GTR1_HUMAN	Solute carrier family 2, facilitated glucose transporter member 1 OS=Homo sapiens GN=SLC2A1 PE=1 SV=2	54.0	9.6	1	87.5 (M:87.5)	3	4.9	509.71	18
12		true	KV203_HUMAN	Ig kappa chain V-II region MIL OS=Homo sapiens PE=1 SV=1	12.0	0.0	5	72.6 (M:72.6)	1	11.6	64.19	19
13		true	PIP_HUMAN	Prolactin-inducible protein OS=Homo sapiens GN=PIP PE=1 SV=1	16.6	9.3	1	64.6 (M:64.6)	1	8.2	43.15	20
